# Supplementary material for: Barley plants over-expressing the NAC transcription factor gene HvNAC005 show stunting and delay in development combined with early senescence
Source: J Exp Bot. 2016 Jul 19;67(17):5259–73. doi: 10.1093/jxb/erw286 (PMC5014165; doi:10.1093/jxb/erw286)
Supplement: Supplementary Data [file supp_erw286_supplementary_table_S6.xlsx]

## Sheet: Ark1
Table S6. Distribution of differentially expressed genes in HvNAC005 overexpressing plants on functional MapMan BINs.
Probe names and probe sequences are shown for the top-2630 non-redundant differentially expressed probes . Within BINs the probes are ordered by decreasing fold change values.
Where available, accession numbers are provided, either as GenBank accession numbers or EnsemblPlant MLOC accession numbers.
BlastX hit descriptions from MapMan annotation of the top-2630 non-redundant differentially expressed probes are shown.
BIN Code	BIN Name	Probe name	Log2 - fold change	Accession number	Probe sequence	Description - BlastX top-hit
1	Photosynthesis
		hv_40951	1.568	MLOC_12843.2	TTTGTAGTTTATCGAAACAATGGTGCTTCTTGTCCTTGCAATTGATCCTAATATGCAATC	weakly similar to ( 199) AT1G45474 | Symbols: LHCA5 | LHCA5; pigment binding | chr1:17179353-17180439 FORWARDvery weakly similar to (93.6) CB12_PETHY Chlorophyll a-b binding protein, chloroplast precursor (LHCI type II CAB) - Petunia hybrida (Petunia)moderately similar to ( 239) loc_os02g52650 12002.m10295 protein chlorophyll a-b binding protein 4, chloroplast precursor, putative, expressed no or…
		hv_41301	1.078	MLOC_62874.1	GAAAAAAGGTTGTAGCCACCAATGGCAATGCTATGCATCATAGTAAATATATAAACAGGC	very weakly similar to (86.7) AT5G02120 | Symbols: OHP | OHP (ONE HELIX PROTEIN) | chr5:419144-419633 FORWARDvery weakly similar to (99.0) loc_os05g22730 12005.m06569 protein expressed protein no original description
		hv_14763	0.967	AK249588.1	GCTGTCGGTGGCTATGTATATGCACGTACGCATAATATTATACAATAATATGTCAACTAT	weakly similar to ( 134) RBS_HORVU Ribulose bisphosphate carboxylase small chain, chloroplast precursor (EC 4.1.1.39) (RuBisCO small subunit) - Hordeum vulgare (Barley)weakly similar to ( 134) loc_os12g19394 12012.m73909 protein ribulose bisphosphate carboxylase small chain C, chloroplast precursor, putative, expressed no original description
		hv_40372	0.854	MLOC_64679.1	TGTATGTCCATGTTCATGTACCAACATGAGCTCGAGAAAACATGCTTGTATGTGAATGCT	weakly similar to ( 112) AT5G38420 | Symbols: | ribulose bisphosphate carboxylase small chain 2B / RuBisCO small subunit 2B (RBCS-2B) (ATS2B) | chr5:15381203-15381978 REVERSEweakly similar to ( 163) RBS_HORVU Ribulose bisphosphate carboxylase small chain, chloroplast precursor (EC 4.1.1.39) (RuBisCO small subunit) - Hordeum vulgare (Barley)weakly similar to ( 156) loc_os12g19394 12012.m73909 prot…
		hv_04056	0.831	MLOC_52704.1	TGGATGACCTAGGAATGTATTCCCGTCTATCCCTCCGTGAAAGTGTAATATTCACACTAT	weakly similar to ( 106) AT1G14150 | Symbols: | oxygen evolving enhancer 3 (PsbQ) family protein | chr1:4839885-4840632 FORWARDweakly similar to ( 137) loc_os02g36850 12002.m08772 protein oxygen evolving enhancer protein 3, putative, expressed no original description
		hv_16203	0.806	MLOC_55781.5	CTCTTTGAAGGATGGATGCTTGGATTTAAAACCTCTTCCAAATGTAAGTTGTAACAGCAG	very weakly similar to (86.3) AT1G80380 | Symbols: | phosphoribulokinase/uridine kinase-related | chr1:30217895-30219784 FORWARDvery weakly similar to (98.2) loc_os01g48990 12001.m150688 protein protein Kinase C630.09c, putative, expressed no original description
		hv_17375	0.797	MLOC_945.1	CGTTGTGTTGTCCAAGTTGTAATACCATGATGTAAATTAGAGGATTCGATTGTCTAAGAA	moderately similar to ( 253) AT2G34420 | Symbols: LHB1B2, LHCB1.5 | LHB1B2; chlorophyll binding | chr2:14522716-14523513 REVERSEmoderately similar to ( 284) CB21_WHEAT Chlorophyll a-b binding protein, chloroplast precursor (LHCII type I CAB) (LHCP) - Triticum aestivum (Wheat)moderately similar to ( 262) loc_os01g41710 12001.m42672 protein chlorophyll a-b binding protein 2, chloroplast precursor, …
		hv_41172	0.716	MLOC_62317.1	CCCATACATCTGGATACACCCATAGCCATAAATACAAATAACAGAAATTCTGTTAAAGCA	highly similar to ( 539) AT3G54050 | Symbols: | fructose-1,6-bisphosphatase, putative / D-fructose-1,6-bisphosphate 1-phosphohydrolase, putative / FBPase, putative | chr3:20016951-20018527 FORWARDhighly similar to ( 718) F16P1_WHEAT Fructose-1,6-bisphosphatase, chloroplast precursor (EC 3.1.3.11) (D-fructose-1,6-bisphosphate 1-phosphohydrolase) (FBPase) - Triticum aestivum (Wheat)highly similar t…
		hv_36218	0.694	AK248335.1	TTTGTGTGTTTATTTGTATCATCATCATCATCGAGCGAGCGAGATGCCCTCTCCCTAGCT	moderately similar to ( 403) AT3G27690 | Symbols: LHCB2.4, LHCB2.3, LHCB2 | LHCB2.3; chlorophyll binding | chr3:10256002-10256921 FORWARDmoderately similar to ( 412) CB23_ORYSA Chlorophyll a-b binding protein, chloroplast precursor (LHCII type I CAB) (LHCP) - Oryza sativa (Rice)moderately similar to ( 412) loc_os03g39610 12003.m35304 protein chlorophyll a-b binding protein, chloroplast precursor,…
		hv_43456	0.689	AK356541	AACGTTGTTGTAACTTGTAAATTGTGAGACACTTGACTAGCTGCTATTATGTTTGTACCT	weakly similar to ( 145) loc_os03g52660 12003.m10240 protein ATP synthase F1, delta subunit family protein, expressed no original description
		hv_10212	0.678	AK360892	CCTTTTCATGCGACGTTATGAGTAAATGAATATATGTTTTATTTTGCATCCCAGGTCTGT	weakly similar to ( 120) AT1G05385 | Symbols: | photosystem II 11 kDa protein-related | chr1:1582747-1583648 REVERSEweakly similar to ( 147) loc_os03g53640 12003.m10335 protein expressed protein no original description
		hv_40759	0.611	AK359673	GAGTCTTCCACAGGTTAAATTACAAGCACATGAAGAGTAAATAAACATTAAGGCAAACTC	very weakly similar to ( 100) AT4G21280 | Symbols: PSBQ, PSBQA, PSBQ-1 | oxygen-evolving enhancer protein 3, chloroplast, putative (PSBQ1) (PSBQ) | chr4:11334446-11335587 FORWARDweakly similar to ( 114) PSBQ1_MAIZE Oxygen-evolving enhancer protein 3-1, chloroplast precursor (OEE3) (16 kDa subunit of oxygen evolving system of photosystem II) (OEC 16 kDa subunit) - Zea mays (Maize)weakly similar to…
		hv_41323	0.6	AK360892	CTTGCTTGGTTCCGTAGTAAGTACAATTGAGTTGGAAAGACTGTACGATGTGCCATTGTA	weakly similar to ( 159) AT1G05385 | Symbols: | photosystem II 11 kDa protein-related | chr1:1582747-1583648 REVERSEweakly similar to ( 186) loc_os03g53640 12003.m10335 protein expressed protein no original description
		hv_16135	0.598	MLOC_945.1	GTGTGGTCTGAGTTGTACTACCACGATGTAAATTATGAATATTCTATGCAAAATCATGGT	moderately similar to ( 430) AT2G34420 | Symbols: LHB1B2, LHCB1.5 | LHB1B2; chlorophyll binding | chr2:14522716-14523513 REVERSEmoderately similar to ( 462) CB21_WHEAT Chlorophyll a-b binding protein, chloroplast precursor (LHCII type I CAB) (LHCP) - Triticum aestivum (Wheat)moderately similar to ( 454) loc_os01g52240 12001.m11398 protein chlorophyll a-b binding protein 2, chloroplast precursor, …
		hv_04244	0.593	AK368229	AGCAAGCATGGCCCATCGACAATGTAAGATCTCAAAGTTAAAGTAGTTGGCGAAAGCAAC	moderately similar to ( 351) AT1G76570 | Symbols: | chlorophyll A-B binding family protein | chr1:28729132-28730754 FORWARDweakly similar to ( 199) CB25_NICPL Chlorophyll a-b binding protein E, chloroplast precursor (LHCII type I CAB-E) (LHCP) - Nicotiana plumbaginifolia (Leadwort-leaved tobacco)moderately similar to ( 409) loc_os09g12540 12009.m04517 protein chlorophyll a-b binding protein, chlo…
		hv_36092	0.554	MLOC_10457.2	TTATGTTTGCTTTTCTTCTCCAATGGCCATTGCTTTTGGCGAGGATGGTAAGGCCAACTC	moderately similar to ( 355) AT3G55440 | Symbols: ATCTIMC, TPI | TPI (TRIOSEPHOSPHATE ISOMERASE); triose-phosphate isomerase | chr3:20553794-20556078 FORWARDmoderately similar to ( 434) TPIS_HORVU Triosephosphate isomerase, cytosolic (EC 5.3.1.1) (TIM) (Triose-phosphate isomerase) - Hordeum vulgare (Barley)moderately similar to ( 382) loc_os01g05490 12001.m42862 protein triosephosphate isomerase,…
		hv_36168	0.514	AK358438	TTGGTTCTTGATCATGTAGATCCCAAAGATCGTTCCAATGGAGACGCCACAGTCGATGTT	highly similar to ( 582) AT1G43670 | Symbols: | fructose-1,6-bisphosphatase, putative / D-fructose-1,6-bisphosphate 1-phosphohydrolase, putative / FBPase, putative | chr1:16468184-16470347 FORWARDhighly similar to ( 627) F16P2_SACHY Fructose-1,6-bisphosphatase, cytosolic (EC 3.1.3.11) (D-fructose-1,6-bisphosphate 1-phosphohydrolase) (FBPase) - Saccharum hybrid (Sugarcane)highly similar to ( 624) …
		hv_06384	0.5	AK251925.1	CTGTCAGGAATCCATCCATGAAACCAAAAACATGTAGAAGAAGAATAAGAATCGAAGATG	weakly similar to ( 180) AT4G28660 | Symbols: PSB28 | PSB28 (PHOTOSYSTEM II REACTION CENTER PSB28 PROTEIN) | chr4:14150008-14150933 FORWARDmoderately similar to ( 219) loc_os01g71190 12001.m13162 protein photosystem II reaction center W protein, putative, expressed no original description
		hv_01178	0.496		TGACTTTGGATAAAGATAGAAGGGAGAAGGTTGTGAAGGTGGCCTCGTTATCCACACATC	very weakly similar to (92.4) ATMG00510 | Symbols: NAD7 | NADH dehydrogenase subunit 7 | chrM:132071-138153 FORWARDvery weakly similar to (97.1) NDUS2_NICSY NADH-ubiquinone oxidoreductase 49 kDa subunit (EC 1.6.5.3) (EC 1.6.99.3) (NADH dehydrogenase subunit 7) - Nicotiana sylvestris (Wood tobacco)very weakly similar to (89.7) loc_osm1g00230 11706.m00017 protein NADH dehydrogenase subunit 7 no ori…
		hv_40061	0.496	MLOC_55781.5	GGCAGAGTTCCTACCAGAAACCCGAAAAAGAAAATCAAGGGCGAAAACAAGAGTCGTCTT	moderately similar to ( 314) AT1G80380 | Symbols: | phosphoribulokinase/uridine kinase-related | chr1:30217895-30219784 FORWARDmoderately similar to ( 422) loc_os01g48990 12001.m150688 protein protein Kinase C630.09c, putative, expressed no original description
		hv_43202	0.496	MLOC_44795.1	GCACGCGGCGCCACATGGATTGATTAACTATTTAGTTTTGTTTTTTGTGTAATATTTGAT	weakly similar to ( 157) AT1G67090 | Symbols: RBCS1A | RBCS1A (RIBULOSE BISPHOSPHATE CARBOXYLASE SMALL CHAIN 1A); copper ion binding / ribulose-bisphosphate carboxylase | chr1:25048590-25049249 REVERSEmoderately similar to ( 209) RBS3_WHEAT Ribulose bisphosphate carboxylase small chain clone 512 (EC 4.1.1.39) (RuBisCO small subunit) (Fragment) - Triticum aestivum (Wheat)weakly similar to ( 181) l…
		hv_30502	0.408	MLOC_34111.1	CCTGTTCCCGGTAAGAAATATAGTGAAATTGTCTTTCCCATTCTTTCCCCTGATCCTGCT	weakly similar to ( 186) ATCG00540 | Symbols: PETA | Encodes cytochrome f apoprotein; involved in photosynthetic electron transport chain; encoded by the chloroplast genome and is transcriptionally repressed by a nuclear gene HCF2. | chrC:61657-62619 FORWARDweakly similar to ( 166) CYF_PSINU Apocytochrome f precursor - Psilotum nudum (Whisk fern)moderately similar to ( 204) loc_os10g21290 12010.m…
		hv_01180	0.376	MLOC_430.1	GAGAGACTTTTGAATTGTGAGGTACCATTACGAGCTCAATATATAAGAGTGTTATTCTGT	very weakly similar to (85.1) ATMG00510 | Symbols: NAD7 | NADH dehydrogenase subunit 7 | chrM:132071-138153 FORWARDvery weakly similar to (88.6) NDUS2_NEPOL NADH-ubiquinone oxidoreductase 49 kDa subunit (EC 1.6.5.3) (EC 1.6.99.3) (NADH dehydrogenase subunit 7) - Nephroselmis olivaceavery weakly similar to (86.3) loc_osm1g00230 11706.m00017 protein NADH dehydrogenase subunit 7 no original descript…
		hv_39457	-0.487	MLOC_11961.1	TTTACACACGCCACCTAAAAGAAGTCACGGACACAGATAAAATGCTGCTGCTTGTTCGAC	moderately similar to ( 244) AT1G15820 | Symbols: LHCB6, CP24 | LHCB6 (LIGHT HARVESTING COMPLEX PSII SUBUNIT 6); chlorophyll binding | chr1:5446685-5447676 REVERSEmoderately similar to ( 242) CB4_SPIOL Chlorophyll a-b binding protein CP24, chloroplast precursor - Spinacia oleracea (Spinach)moderately similar to ( 263) loc_os04g38410 12004.m08831 protein chlorophyll a-b binding protein CP24, chlor…
		hv_19673	-0.657	AK362980	TAGAACAGCAAGTGTGCACAACTCGTCGGCTCGCCGAGTTGTATGGTATCTATTTTACAT	moderately similar to ( 211) AT4G37925 | Symbols: NDH-M | NDH-M (subunit NDH-M of NAD(P)H:plastoquinone dehydrogenase complex) | chr4:17830748-17831485 REVERSEmoderately similar to ( 289) loc_os04g45600 12004.m09513 protein expressed protein no original description
		hv_28323	-0.664	AK356951	ACATGGCATGTTTATCGGTTACTTAAACTTGCACTTTATGCCTTGCCGGACTCCTCGCAA	very weakly similar to (87.8) RBS1_WHEAT Ribulose bisphosphate carboxylase small chain PWS4.3, chloroplast precursor (EC 4.1.1.39) (RuBisCO small subunit PWS4.3) - Triticum aestivum (Wheat) no original description
		hv_11070	-0.803	AK357335	AAAGTTCCGTTCCTGCGTAGGGGTCTGCGTTTTGTAACGGATGATTCTTAACCAATAAAG	moderately similar to ( 217) AT4G32590 | Symbols: | ferredoxin-related | chr4:15721417-15722781 FORWARDmoderately similar to ( 218) loc_os05g48160 12005.m27636 protein electron carrier/ electron transporter/ iron ion binding protein, putative, expressed no original description
		hv_11991	-0.855	AK250523.1	ACAATTTATCCTTGGGAAGTGAGTGTTTGTTCCCAGGGAATTTCAGTGGCACGGAGAGAT	moderately similar to ( 278) AT5G38660 | Symbols: APE1 | APE1 (ACCLIMATION OF PHOTOSYNTHESIS TO ENVIRONMENT) | chr5:15473285-15475497 REVERSEmoderately similar to ( 318) loc_os08g27010 12008.m06714 protein APE1, putative, expressed no original description
		hv_42488	-0.878	MLOC_67009.1	GGGCGGGCTATGATGTGGAGCCATTAACCTGTACTCTAAAATTTCCCTACCTTTAATTAA	weakly similar to ( 141) AT3G12780 | Symbols: PGK1 | PGK1 (PHOSPHOGLYCERATE KINASE 1); phosphoglycerate kinase | chr3:4061127-4063140 REVERSEweakly similar to ( 148) PGKY_WHEAT Phosphoglycerate kinase, cytosolic (EC 2.7.2.3) - Triticum aestivum (Wheat)weakly similar to ( 154) loc_os02g07260 12002.m33575 protein phosphoglycerate kinase, cytosolic, putative, expressed no original description
2	Major CHO metabolism
		hv_08579	1.236	MLOC_14775.2	GGCAGGTTATTAGCCCAGTTGAAGTAACAGGTTATGTTGTAGTGGTTGATAAGTTGCTTT	moderately similar to ( 270) AT1G10760 | Symbols: SEX1, SOP1, SOP, GWD1, GWD | SEX1 (STARCH EXCESS 1); alpha-glucan, water dikinase | chr1:3581210-3590043 REVERSEmoderately similar to ( 275) GWD1_SOLTU Alpha-glucan water dikinase, chloroplast precursor (EC 2.7.9.4) (EC 2.7.13.3) (Starch-related R1 protein) - Solanum tuberosum (Potato)moderately similar to ( 319) loc_os06g30310 12006.m07575 protei…
		hv_08578	1.193	BJ465228	GTCAAGAAAAAGTTCCTTGGGAAATATGCAATATCAGCGGAAGAGTTCTCTGATGAAATG	weakly similar to ( 137) AT1G10760 | Symbols: SEX1, SOP1, SOP, GWD1, GWD | SEX1 (STARCH EXCESS 1); alpha-glucan, water dikinase | chr1:3581210-3590043 REVERSEweakly similar to ( 134) GWD1_SOLTU Alpha-glucan water dikinase, chloroplast precursor (EC 2.7.9.4) (EC 2.7.13.3) (Starch-related R1 protein) - Solanum tuberosum (Potato)weakly similar to ( 194) loc_os06g30310 12006.m07575 protein alpha-gluc…
		hv_22504	0.884	MLOC_55142.1	GATGAGCTATACGAATTGCTCACACGACTGTAGTAAATAAAGTACTGAGGATACGAAGAG	highly similar to ( 518) AT4G25000 | Symbols: ATAMY1, AMY1 | AMY1 (ALPHA-AMYLASE-LIKE); alpha-amylase | chr4:12852109-12853825 REVERSEhighly similar to ( 871) AMY1_HORVU Alpha-amylase type A isozyme precursor (EC 3.2.1.1) (1,4-alpha-D-glucan glucanohydrolase) (AMY1) (Low pI alpha-amylase) - Hordeum vulgare (Barley)highly similar to ( 742) loc_os06g49970 12006.m31931 protein alpha-amylase isozyme …
		hv_23397	0.862	AK354713	ACTCTAAAGTTGGTTCCTCCAAGATCAATGGCATAGCATACACCTTCTTCATCCCCGTTG	highly similar to ( 515) AT1G50460 | Symbols: HKL1 | HKL1 (HEXOKINASE-LIKE 1); ATP binding / fructokinase/ glucokinase/ hexokinase | chr1:18694031-18697429 FORWARDhighly similar to ( 713) HXK3_ORYSA Hexokinase-3 (EC 2.7.1.1) (Hexokinase-8) - Oryza sativa (Rice)highly similar to ( 713) loc_os01g71320 12001.m13175 protein hexokinase-1, putative, expressed no original description
		hv_21317	0.761	AK373114	CGTGATTCACCTGCCTATATTTTAGCAGAACTTTATTTGGTGAATACTGGTTTGCTTACC	nearly identical (1262) AT5G03650 | Symbols: SBE2.2 | SBE2.2 (starch branching enzyme 2.2); 1,4-alpha-glucan branching enzyme | chr5:931924-937470 FORWARDnearly identical (1294) GLGB_MAIZE 1,4-alpha-glucan branching enzyme IIB, chloroplast precursor (EC 2.4.1.18) (Starch branching enzyme IIB) (Q-enzyme) - Zea mays (Maize)nearly identical (1315) loc_os02g32660 12002.m33706 protein 1,4-alpha-glucan…
		hv_24628	0.702	MLOC_64782.2	AACCCCCAAGAAAACATGTAGTACAACTTAGGCGCCATTCATCATGGGCTTCTTCATCTC	moderately similar to ( 342) AT3G52600 | Symbols: AtcwINV2 | AtcwINV2 (Arabidopsis thaliana cell wall invertase 2); hydrolase, hydrolyzing O-glycosyl compounds | chr3:19507080-19508833 REVERSEmoderately similar to ( 496) INVA_MAIZE Beta-fructofuranosidase, cell wall isozyme precursor (EC 3.2.1.26) (Sucrose hydrolase) (Invertase) - Zea mays (Maize)moderately similar to ( 495) loc_os02g33110 12002.…
		hv_15947	0.575		TGGAATGCAAAAGCTACTGCTGCGGATTTCAACTTATTCCAGTTTCGCAGTGAGTGACAG	moderately similar to ( 209) AT3G46970 | Symbols: ATPHS2, PHS2 | PHS2 (ALPHA-GLUCAN PHOSPHORYLASE 2); phosphorylase/ transferase, transferring glycosyl groups | chr3:17301625-17306111 REVERSEmoderately similar to ( 247) PHSH_WHEAT Alpha-glucan phosphorylase, H isozyme (EC 2.4.1.1) (Starch phosphorylase H) - Triticum aestivum (Wheat)moderately similar to ( 234) loc_os01g63270 12001.m43279 protein …
		hv_17613	0.557	AK357286	CACACTGATAAAACTGATCTTGTATTTTGTCTCTTTCTTTTGGCGGCAGCATATCTTTTT	highly similar to ( 633) AT1G56560 | Symbols: | beta-fructofuranosidase, putative / invertase, putative / saccharase, putative / beta-fructosidase, putative | chr1:21192593-21194948 FORWARDhighly similar to ( 772) loc_os01g22900 12001.m42995 protein beta-fructofuranosidase, putative, expressed no original description
		hv_42666	0.541	MLOC_15538.1	TATACTGCCAATTTTCTCGGCTGATGGTGCAGAAAAACACGGTTCTGAGAAGGTTCATCG	weakly similar to ( 102) AT3G01180 | Symbols: AtSS2 | AtSS2 (starch synthase 2); transferase, transferring glycosyl groups | chr3:62456-65678 REVERSEweakly similar to ( 128) SSY22_ORYSA Soluble starch synthase 2-2, chloroplast precursor (EC 2.4.1.21) (Soluble starch synthase II-2) - Oryza sativa (Rice)weakly similar to ( 128) loc_os02g51070 12002.m10141 protein soluble starch synthase 2-2, chloro…
		hv_41106	0.52	MLOC_12451.3	TTTTCGGTGAAATTGACCACACTAAGCTCAAAACTCATTTCCATCTCCGGTACGCCCTAG	moderately similar to ( 360) AT4G29130 | Symbols: ATHXK1, GIN2, HXK1 | HXK1 (HEXOKINASE 1); ATP binding / fructokinase/ glucokinase/ hexokinase | chr4:14352338-14354865 REVERSEmoderately similar to ( 488) HXK8_ORYSA Hexokinase-8 (EC 2.7.1.1) (Hexokinase-4) - Oryza sativa (Rice)moderately similar to ( 488) loc_os01g09460 12001.m07571 protein hexokinase-1, putative, expressed no original description
		hv_22195	0.502	AK365263	TTTTTCTGTGATGGAGGAGATTATGATAGCTATTATGGCCGCTTCTTCCTCAACTGGTAT	moderately similar to ( 363) AT2G45880 | Symbols: BMY4, BAM7 | BAM7 (BETA-AMYLASE 7); beta-amylase/ catalytic/ cation binding | chr2:18878674-18881824 REVERSEmoderately similar to ( 268) AMYB_MEDSA Beta-amylase (EC 3.2.1.2) (1,4-alpha-D-glucan maltohydrolase) - Medicago sativa (Alfalfa)moderately similar to ( 428) loc_os09g39570 12009.m06895 protein beta-amylase, putative, expressed no original d…
		hv_36643	0.451	AK249889.1	GTGATGTCAAGTCCTGATGATTATATCTCTTATCAGCATTTGAGCTGTATGCTGTATTAT	moderately similar to ( 201) AT3G05820 | Symbols: | beta-fructofuranosidase/ catalytic | chr3:1733119-1735757 REVERSEmoderately similar to ( 246) loc_os01g22900 12001.m42995 protein beta-fructofuranosidase, putative, expressed no original description
		hv_12879	0.435	AK364918	TCCCATCTCCTCCAATGCCCATTTCGGAAGTGGTATGGTGACTGAGTCTCCGACGTTGCC	moderately similar to ( 431) AT3G23920 | Symbols: BAM1, BMY7, TR-BAMY | BAM1 (BETA-AMYLASE 1); beta-amylase | chr3:8641722-8644199 FORWARDmoderately similar to ( 283) AMYB_SOYBN Beta-amylase (EC 3.2.1.2) (1,4-alpha-D-glucan maltohydrolase) - Glycine max (Soybean)highly similar to ( 558) loc_os03g04770 12003.m06004 protein beta-amylase, putative, expressed no original description
		hv_10104	0.381	AK253094.1	AGATATGAAATGTATGCCAAAAGACAGGGCTACTTGCGTCAGTCTGGAATCAACCAACAA	weakly similar to ( 184) AT5G48300 | Symbols: ADG1, APS1 | ADG1 (ADP GLUCOSE PYROPHOSPHORYLASE 1); glucose-1-phosphate adenylyltransferase | chr5:19570326-19572557 FORWARDmoderately similar to ( 203) GLGS_WHEAT Glucose-1-phosphate adenylyltransferase small subunit, chloroplast precursor (EC 2.7.7.27) (ADP-glucose synthase) (ADP-glucose pyrophosphorylase) (AGPase B) (Alpha-D-glucose-1-phosphate ad…
		hv_20927	-0.339	MLOC_60935.1	GCTGTCATTCTGTTTATGGTTAATTGGTTATCAATGTAATCACAGCTCAGATGCATAGTT	highly similar to ( 796) AT5G22510 | Symbols: | beta-fructofuranosidase, putative / invertase, putative / saccharase, putative / beta-fructosidase, putative | chr5:7474974-7477479 REVERSEhighly similar to ( 887) loc_os04g33490 12004.m08444 protein alkaline/neutral invertase, putative, expressed no original description
		hv_36747	-0.418	AK249450.1	GAATCCCTATGTTTCTGGTGTATGCAGTCTATGAGAGATACCGTTTAAGAAATCAAAAAA	nearly identical (1320) AT4G02280 | Symbols: SUS3, ATSUS3 | SUS3 (sucrose synthase 3); UDP-glycosyltransferase/ sucrose synthase/ transferase, transferring glycosyl groups | chr4:995166-998719 FORWARDnearly identical (1318) SUS2_PEA Sucrose synthase 2 (EC 2.4.1.13) (Sucrose-UDP glucosyltransferase 2) - Pisum sativum (Garden pea)nearly identical (1531) loc_os03g22120 12003.m34861 protein sucrose s…
3	Minor CHO metabolism
		hv_05690	0.947	MLOC_69192.1	CACTGTGACGAAACATGTGTCTGCATTAGTGTGTCTGGTTTGCAGATCAATGAATTTATA	very weakly similar to (99.4) AT1G71710 | Symbols: | inositol polyphosphate 5-phosphatase, putative | chr1:26973796-26976774 REVERSEweakly similar to ( 123) loc_os01g08780 12001.m07503 protein type I inositol-1,4,5-trisphosphate 5-phosphatase CVP2, putative, expressed no original description
		hv_07148	0.416	AK363397	AGTGCAAAGCTGTCCCCCAATCAACCAGCCATCCATGGCCGAGGATGACAAACGCTGGTA	moderately similar to ( 352) AT1G59950 | Symbols: | aldo/keto reductase, putative | chr1:22068033-22070588 REVERSEmoderately similar to ( 392) NADO1_ORYSA Probable NAD(P)H-dependent oxidoreductase 1 (EC 1.1.1.-) - Oryza sativa (Rice)highly similar to ( 531) loc_os03g13390 12003.m06784 protein NAD(P)H-dependent oxidoreductase, putative, expressed no original description
		hv_19262	0.603	AK356424	TGGATCATATATATCATATCTCGCCGTCCCAGAGCTCCTCGAGAGATTTGTAAGGTCCAT	weakly similar to ( 164) AT1G59950 | Symbols: | aldo/keto reductase, putative | chr1:22068033-22070588 REVERSEweakly similar to ( 178) NADO2_ORYSA Probable NAD(P)H-dependent oxidoreductase 2 (EC 1.-.-.-) - Oryza sativa (Rice)moderately similar to ( 241) loc_os04g08550 12004.m06142 protein NAD(P)H-dependent oxidoreductase, putative, expressed no original description
		hv_40205	0.749	MLOC_6606.1	CGGGCCTTTTCTTTTCTTCAAGTCTTCTGATTTCTTGAATGGCATGGGACTTTTTCCTAA	moderately similar to ( 436) AT3G61610 | Symbols: | aldose 1-epimerase family protein | chr3:22799480-22801029 FORWARDmoderately similar to ( 480) loc_os05g49430 12005.m09013 protein apospory-associated protein C, putative, expressed no original description
		hv_44345	0.906	MLOC_64436.1	GACAAACACTAGACTGTCTATTCTACATCCGGATGAAATCTAATTCACTTTCAGTCATAT	weakly similar to ( 130) AT5G52190 | Symbols: | sugar isomerase (SIS) domain-containing protein | chr5:21201817-21202443 REVERSEmoderately similar to ( 217) loc_os04g48020 12004.m09742 protein 6-phospho 3-hexuloisomerase, putative, expressed no original description
		hv_16599	-1.611	AK357863	AGTTGAACTGCTGGCATTAAATGTTTGTGTGAGAGAAGAAACTGAAAGCATTTTAGGAAC	moderately similar to ( 375) AT2G37770 | Symbols: | aldo/keto reductase family protein | chr2:15834888-15836659 FORWARDmoderately similar to ( 235) ALDR_HORVU Aldose reductase (EC 1.1.1.21) (AR) (Aldehyde reductase) - Hordeum vulgare (Barley)moderately similar to ( 427) loc_os05g38230 12005.m28060 protein aldose reductase, putative, expressed no original description
		hv_12422	-0.373	MLOC_12729.2	TGATGAAACATTCGAATGCACTGATATAGAAGGGCAGCAGAAAATGAGGAGAGGGCAACA	weakly similar to ( 150) AT3G26380 | Symbols: | glycosyl hydrolase family protein 27 / alpha-galactosidase family protein / melibiase family protein | chr3:9660140-9663145 FORWARDmoderately similar to ( 309) loc_os01g33420 12001.m09656 protein alpha-galactosidase/ hydrolase, hydrolyzing O-glycosyl compounds, putative, expressed no original description
4	Glycolysis
		hv_15437	1.231	AK367975	GGTCACAATCTGAAAACTTTCTTCTGTAACACTGAAATCCATGTAACTGATCTACAAAGG	weakly similar to ( 158) AT1G22170 | Symbols: | phosphoglycerate/bisphosphoglycerate mutase family protein | chr1:7826603-7828055 FORWARDweakly similar to ( 181) loc_os02g51590 12002.m33276 protein 2,3-bisphosphoglycerate-dependent phosphoglycerate mutase, putative, expressed no original description
		hv_15436	1.15	AK367975	GGTCTCAATAAGCAAGAAAACTGCAGACAGGTTTGGCAAAGAACAAGTTCATGAATGGCG	moderately similar to ( 231) AT1G22170 | Symbols: | phosphoglycerate/bisphosphoglycerate mutase family protein | chr1:7826603-7828055 FORWARDmoderately similar to ( 292) loc_os02g51590 12002.m33276 protein 2,3-bisphosphoglycerate-dependent phosphoglycerate mutase, putative, expressed no original description
		hv_36092	0.554	MLOC_10457.2	TTATGTTTGCTTTTCTTCTCCAATGGCCATTGCTTTTGGCGAGGATGGTAAGGCCAACTC	moderately similar to ( 355) AT3G55440 | Symbols: ATCTIMC, TPI | TPI (TRIOSEPHOSPHATE ISOMERASE); triose-phosphate isomerase | chr3:20553794-20556078 FORWARDmoderately similar to ( 434) TPIS_HORVU Triosephosphate isomerase, cytosolic (EC 5.3.1.1) (TIM) (Triose-phosphate isomerase) - Hordeum vulgare (Barley)moderately similar to ( 382) loc_os01g05490 12001.m42862 protein triosephosphate isomerase,…
		hv_30514	-0.395		ATTGTGTTGATTCCAAGATCAGATAGGGCTTTAGCTCCTGAGATCCGTCTCCTCCTATTA	no original description
		hv_42127	-0.57	AK360981	GATGTCATTCACTGACTTGGGTGTCAATGTAACGGTGTTTCGAGAGTAGAAGCCCTTGTA	moderately similar to ( 457) AT4G26270 | Symbols: PFK3 | PFK3 (PHOSPHOFRUCTOKINASE 3); 6-phosphofructokinase | chr4:13301094-13304030 REVERSEvery weakly similar to (80.1) PFPB_RICCO Pyrophosphate--fructose 6-phosphate 1-phosphotransferase subunit beta (EC 2.7.1.90) (PFP) (6-phosphofructokinase, pyrophosphate dependent) (Pyrophosphate-dependent 6-phosphofructose-1-kinase) (PPi-PFK) - Ricinus commu…
		hv_24461	-0.581	MLOC_73299.1	TGGTTTTCAGAGTCCTGATATATATCGAACCTAGTATGGAACTTGTGCTCTCAAAATACC	moderately similar to ( 283) AT2G36460 | Symbols: | fructose-bisphosphate aldolase, putative | chr2:15296929-15297732 REVERSEmoderately similar to ( 311) ALF_ORYSA Fructose-bisphosphate aldolase cytoplasmic isozyme (EC 4.1.2.13) (Gravity-specific protein GSC 233) - Oryza sativa (Rice)moderately similar to ( 311) loc_os05g33380 12005.m07570 protein fructose-bisphosphate aldolase cytoplasmic isozym…
		hv_15435	-0.697	AK372135	GTATTGAATGTTTTTGTGTTGGGTACTGTCAGAAAGAAATGATACTGGGTGATGGGAAAA	very weakly similar to (97.4) AT1G22170 | Symbols: | phosphoglycerate/bisphosphoglycerate mutase family protein | chr1:7826603-7828055 FORWARDweakly similar to ( 110) loc_os02g51590 12002.m33276 protein 2,3-bisphosphoglycerate-dependent phosphoglycerate mutase, putative, expressed no original description
		hv_13593	-0.993	MLOC_18233.1	TGTCTTGCTTTTGGTTTGTTTGAGATTGTCGTTAGTTCAGATGTTTGATGCTGCAAAAAA	highly similar to ( 567) AT1G13440 | Symbols: GAPC-2, GAPC2 | GAPC2 (GLYCERALDEHYDE-3-PHOSPHATE DEHYDROGENASE C2); NAD or NADH binding / binding / catalytic/ glyceraldehyde-3-phosphate dehydrogenase (phosphorylating)/ glyceraldehyde-3-phosphate dehydrogenase | chr1:4608465-4610494 REVERSEhighly similar to ( 638) G3PX_HORVU Glyceraldehyde-3-phosphate dehydrogenase, cytosolic (EC 1.2.1.12) - Hordeu…
5	Fermentation
		hv_10489	1.11	MLOC_72011.2	GATCGTAGCCTTCAGGTTGTTGTGCGAAACATTTTAAATATCCATCAACTTCTCTAAAAA	highly similar to ( 783) AT1G54100 | Symbols: ALDH7B4 | ALDH7B4 (Aldehyde Dehydrogenase 7B4); 3-chloroallyl aldehyde dehydrogenase/ oxidoreductase | chr1:20195435-20198853 REVERSEhighly similar to ( 804) AL7A1_MALDO Aldehyde dehydrogenase family 7 member A1 (EC 1.2.1.3) (Antiquitin-1) (Matured fruit 60 kDa protein) (MF-60) - Malus domestica (Apple) (Malus sylvestris)highly similar to ( 918) loc_o…
		hv_19021	-0.673	AK355092	TAGCTTGAATCCTCACCTGAATTATGATTTGTATGCTCACGGCATTGTGGAGAGCGTTGG	very weakly similar to (94.0) AT1G77120 | Symbols: ADH1, ADH, ATADH, ATADH1 | ADH1 (ALCOHOL DEHYDROGENASE 1); alcohol dehydrogenase | chr1:28975509-28977216 FORWARDweakly similar to ( 110) ADH2_HORVU Alcohol dehydrogenase 2 (EC 1.1.1.1) - Hordeum vulgare (Barley)very weakly similar to (97.1) loc_os11g10480 12011.m28756 protein alcohol dehydrogenase 1, putative, expressed no original description
		hv_43145	-0.698	MLOC_10218.1	GCAGTTGTACTTATTACTTGTGGTCAATCTTTTTCGTGGTATTAATCTTTGCAAGACGAA	moderately similar to ( 423) AT3G24503 | Symbols: ALDH2C4, ALDH1A, REF1 | ALDH2C4; 3-chloroallyl aldehyde dehydrogenase/ aldehyde dehydrogenase (NAD)/ coniferyl-aldehyde dehydrogenase | chr3:8919732-8923029 REVERSEmoderately similar to ( 257) BADH_SPIOL Betaine-aldehyde dehydrogenase, chloroplast precursor (EC 1.2.1.8) (BADH) - Spinacia oleracea (Spinach)highly similar to ( 530) loc_os01g40860 12…
6	Gluconeogenese/ glyoxylate cycle
7	OPP pathway
		hv_18373	-0.361	AK376701	CCCTGGACAAAATTCGATCTCTATGTCATGTTTTTAACAAAAAGATTTGTGGATGCTATC	weakly similar to ( 105) AT1G71180 | Symbols: | 6-phosphogluconate dehydrogenase NAD-binding domain-containing protein | chr1:26832335-26833291 FORWARDweakly similar to ( 164) loc_os05g49070 12005.m08977 protein expressed protein no original description
		hv_00853	-0.366	AK361353	CAGGCGGCGTCCTCGTCGACATGACCACCTCCGACCCCACCCTCGCCGGCGAGATAGCCG	weakly similar to ( 119) AT4G29120 | Symbols: | 6-phosphogluconate dehydrogenase NAD-binding domain-containing protein | chr4:14350861-14351865 FORWARDweakly similar to ( 164) loc_os01g53910 12001.m11555 protein expressed protein no original description
		hv_43194	-0.534	AK362698	CCCTGGCTGTTCATGGATGAAGTACAATACTATATTGTAGATTGTTATTCATTCAGATCT	highly similar to ( 554) AT1G30510 | Symbols: ATRFNR2 | ATRFNR2 (ROOT FNR 2); FAD binding / NADP or NADPH binding / electron carrier/ ferredoxin-NADP+ reductase/ oxidoreductase | chr1:10807150-10808984 REVERSEhighly similar to ( 611) FENR2_ORYSA Ferredoxin--NADP reductase, root isozyme, chloroplast precursor (EC 1.18.1.2) (FNR) - Oryza sativa (Rice)highly similar to ( 611) loc_os03g57120 12003.m3…
		hv_41069	-0.673	MLOC_16742.6	ATTGGCTACGGCGCTATGCACTCTACTCAGGCTCAATCAAGCTGTGACGAACAATTTTTT	moderately similar to ( 218) AT5G13110 | Symbols: G6PD2 | G6PD2 (GLUCOSE-6-PHOSPHATE DEHYDROGENASE 2); glucose-6-phosphate dehydrogenase | chr5:4158952-4161640 FORWARDmoderately similar to ( 225) G6PDC_TOBAC Glucose-6-phosphate 1-dehydrogenase, chloroplast precursor (EC 1.1.1.49) (G6PD) - Nicotiana tabacum (Common tobacco)moderately similar to ( 226) loc_os07g22350 12007.m06520 protein glucose-6-…
8	TCA / organic acids
		hv_02664	1.249	AK370627	CTTTGATATCTTGTATACGGTTACTGAATAATAAAGGAGCACTACCAACTCATGTCCAAA	weakly similar to ( 179) AT1G08080 | Symbols: ATACA7, ACA7 | ACA7 (ALPHA CARBONIC ANHYDRASE 7); carbonate dehydratase/ zinc ion binding | chr1:2517022-2518546 REVERSEmoderately similar to ( 273) loc_os08g36630 12008.m07651 protein carbonic anhydrase precursor, putative, expressed no original description
		hv_10489	1.11	MLOC_72011.2	GATCGTAGCCTTCAGGTTGTTGTGCGAAACATTTTAAATATCCATCAACTTCTCTAAAAA	highly similar to ( 783) AT1G54100 | Symbols: ALDH7B4 | ALDH7B4 (Aldehyde Dehydrogenase 7B4); 3-chloroallyl aldehyde dehydrogenase/ oxidoreductase | chr1:20195435-20198853 REVERSEhighly similar to ( 804) AL7A1_MALDO Aldehyde dehydrogenase family 7 member A1 (EC 1.2.1.3) (Antiquitin-1) (Matured fruit 60 kDa protein) (MF-60) - Malus domestica (Apple) (Malus sylvestris)highly similar to ( 918) loc_o…
		hv_27437	0.942	AK369686	ACACAAGTGTAGTAACTACGACGACCCGGCCGGAGAGGGACACCAAACATGCCTCCATCT	no original description
		hv_42286	0.479	AK362271	AGCTGGAATTCATGGGGAAGTGTCAAAAGTAAATGTGGGATTGAATTTCTAGTAGCTTGG	moderately similar to ( 495) AT3G06850 | Symbols: BCE2, LTA1, DIN3 | BCE2; acetyltransferase/ alpha-ketoacid dehydrogenase/ dihydrolipoamide branched chain acyltransferase | chr3:2158212-2160465 REVERSEhighly similar to ( 693) loc_os01g21160 12001.m150569 protein dihydrolipoyllysine-residue acetyltransferase component of pyruvatedehydrogenase complex, putative, expressed no original description
		hv_23741	0.328	MLOC_62314.1	GCTTTGACTGCCTCATACACACCTGCAATTTGGTGTGTTGTGTTACTGAACTTGTTCAGA	highly similar to ( 736) AT1G09430 | Symbols: ACLA-3 | ACLA-3; ATP citrate synthase | chr1:3042135-3044978 FORWARDhighly similar to ( 805) loc_os11g47330 12011.m28910 protein ATP-citrate synthase, putative, expressed no original description
		hv_10908	-0.507	AK362112	GTGCTGCTGCATTGATATGCTTTTTCTATTTGTTAAATTGATATGCAAAGTGCCCTTTTG	weakly similar to ( 119) AT5G50850 | Symbols: MAB1 | MAB1 (MACCI-BOU); catalytic/ pyruvate dehydrogenase (acetyl-transferring) | chr5:20689671-20692976 FORWARDweakly similar to ( 121) ODPB_PEA Pyruvate dehydrogenase E1 component subunit beta, mitochondrial precursor (EC 1.2.4.1) (PDHE1-B) - Pisum sativum (Garden pea)weakly similar to ( 125) loc_os09g33500 12009.m22013 protein pyruvate dehydrogena…
		hv_36930	-0.668	AK364013	CGAGGAATTGTACTGCTATGTGATGCATAATTTGATCGTCTTGTGATCGAAAGACATCAT	moderately similar to ( 249) AT5G14740 | Symbols: CA2, CA18, BETA CA2 | CA2 (CARBONIC ANHYDRASE 2); carbonate dehydratase/ zinc ion binding | chr5:4758257-4762315 FORWARDmoderately similar to ( 450) CAHC_HORVU Carbonic anhydrase, chloroplast precursor (EC 4.2.1.1) (Carbonate dehydratase) - Hordeum vulgare (Barley)moderately similar to ( 377) loc_os01g45274 12001.m150428 protein carbonic anhydrase…
		hv_06696	-1.086	AK364013	TGAATGGATTAACTCCCTGAGGGAGATCACTTCTTTTAATTGTTCCCATCCACAGGAGGC	weakly similar to ( 138) AT1G70410 | Symbols: ATBCA4, BCA4 | carbonic anhydrase, putative / carbonate dehydratase, putative | chr1:26534167-26537457 REVERSEmoderately similar to ( 212) CAHC_HORVU Carbonic anhydrase, chloroplast precursor (EC 4.2.1.1) (Carbonate dehydratase) - Hordeum vulgare (Barley)moderately similar to ( 202) loc_os01g45274 12001.m150428 protein carbonic anhydrase, chloroplast …
9	Mitochondrial electron transport / ATP synthesis
		hv_24640	1.023	AK362252	CCTCCCCCAGATCAATGGAGATGCTAATCCATATATGTTCGTGTTTTAAAATGTTCATTA	moderately similar to ( 330) AT5G43430 | Symbols: ETFBETA | ETFBETA; electron carrier | chr5:17453831-17455111 FORWARDmoderately similar to ( 375) loc_os04g10400 12004.m06292 protein electron transfer flavoprotein beta-subunit, putative, expressed no original description
		hv_09228	0.803	AK372639	GTGGTGCAATTATTGGATGCTCTGCAGGGTTCCTAAATGTTCCCCAAATAAAAGGATCAC	weakly similar to ( 150) AT2G43400 | Symbols: ETFQO | ETFQO (electron-transfer flavoprotein:ubiquinone oxidoreductase); catalytic/ electron carrier/ electron-transferring-flavoprotein dehydrogenase | chr2:18021304-18025041 FORWARDweakly similar to ( 164) loc_os10g37210 12010.m21941 protein electron transfer flavoprotein-ubiquinone oxidoreductase,mitochondrial precursor, putative, expressed no ori…
		hv_23998	0.566	CA009208	CCCGAATTGGCCTGTCTAACACTATCTCATAATAATGGTGTAAATAAATGGGCCAAAAAA	very weakly similar to (95.5) AT2G43400 | Symbols: ETFQO | ETFQO (electron-transfer flavoprotein:ubiquinone oxidoreductase); catalytic/ electron carrier/ electron-transferring-flavoprotein dehydrogenase | chr2:18021304-18025041 FORWARDvery weakly similar to (97.4) loc_os10g37210 12010.m21941 protein electron transfer flavoprotein-ubiquinone oxidoreductase,mitochondrial precursor, putative, expres…
		hv_01177	0.523	MLOC_41023.1	AGTTTTAGTAGGTTTCTCAGGAAATAGAGATACCGAGGCCCACCAACCTACTACTTGAAA	moderately similar to ( 203) ATMG00270 | Symbols: NAD6 | NADH dehydrogenase subunit 6 | chrM:76642-77259 REVERSEmoderately similar to ( 239) NU6M_WHEAT NADH-ubiquinone oxidoreductase chain 6 (EC 1.6.5.3) (NADH dehydrogenase subunit 6) - Triticum aestivum (Wheat)weakly similar to ( 198) loc_osm1g00190 11706.m00013 protein NADH dehydrogenase subunit 6 no original description
		hv_00604	0.396	MLOC_5175.2	AAATCTGTAATAAATCTGCTGCTCTACTGTTTGTGGAGGGTTTCTTTTCCGTGTAAAAAA	moderately similar to ( 256) AT3G27890 | Symbols: NQR | NQR (NADPH:QUINONE OXIDOREDUCTASE); FMN reductase | chr3:10350807-10351938 REVERSEmoderately similar to ( 344) NQR1_ORYSA Probable NADPH:quinone oxidoreductase 1 (EC 1.6.5.2) - Oryza sativa (Rice)moderately similar to ( 344) loc_os01g72430 12001.m13278 protein NADPH quinone oxidoreductase 1, putative, expressed no original description
		hv_00224	-0.668		GCGGATACCTCGGATCCTGCTTGTACAAAACGGAGATATTGTCGATAAATAGAAGTACGT	moderately similar to ( 276) ATCG00480 | Symbols: ATPB | chloroplast-encoded gene for beta subunit of ATP synthase | chrC:52660-54156 REVERSEmoderately similar to ( 278) ATPB_RAPSA ATP synthase subunit beta (EC 3.6.3.14) (ATPase subunit beta) (ATP synthase F1 sector subunit beta) - Raphanus sativus (Radish)moderately similar to ( 272) loc_osp1g00410 11562.m00030 protein ATP synthase CF1 beta chai…
10	Cell wall
		hv_40604	1.449	AK251116.1	CAACTAAGTATGCTATAATAATAATCATATTCGCTCAAGTTGGTGGGCTGGTGCAAAAAA	moderately similar to ( 482) AT5G13870 | Symbols: EXGT-A4 | EXGT-A4 (ENDOXYLOGLUCAN TRANSFERASE A4); hydrolase, acting on glycosyl bonds / hydrolase, hydrolyzing O-glycosyl compounds / xyloglucan:xyloglucosyl transferase | chr5:4475089-4476217 REVERSEhighly similar to ( 577) XTH_WHEAT Probable xyloglucan endotransglucosylase/hydrolase precursor (EC 2.4.1.207) - Triticum aestivum (Wheat)highly sim…
		hv_40001	0.977	MLOC_71648.1	TCAATTCTTCAACAGCAACCATGTCAACTGCGACGCCTTCAGGTGCAAGAAGTTCGTGTT	moderately similar to ( 433) AT4G13340 | Symbols: | leucine-rich repeat family protein / extensin family protein | chr4:7758610-7760892 FORWARDweakly similar to ( 137) RPK1_IPONI Receptor-like protein kinase precursor (EC 2.7.11.1) - Ipomoea nil (Japanese morning glory) (Pharbitis nil)highly similar to ( 610) loc_os01g41120 12001.m10381 protein protein binding protein, putative, expressed no orig…
		hv_26327	0.743	AK369485	ACAAAAATTAAACTAGTTTTATCCCCGAATGCAAGTACAGCAAGGACCCCGCGAGTGCGA	no original description
		hv_24732	0.715	AK375386	TGACAAGTACAGAGGCAAGTACGACAGCAGCATCGCGGAGGTGAAGAGCTACTACGCGTC	moderately similar to ( 348) AT2G32990 | Symbols: AtGH9B8 | AtGH9B8 (Arabidopsis thaliana glycosyl hydrolase 9B8); catalytic/ hydrolase, hydrolyzing O-glycosyl compounds | chr2:14003361-14005844 FORWARDmoderately similar to ( 447) GUN16_ORYSA Endoglucanase 16 precursor (EC 3.2.1.4) (Endo-1,4-beta glucanase 16) - Oryza sativa (Rice)moderately similar to ( 439) loc_os02g50490 12002.m10083 protein e…
		hv_11675	0.704	AK375386	AGGGTGGACGCATTTGACAAGCAAATGCGAATTCCCTCCCCGTAAATATAAGATAAGAGG	weakly similar to ( 179) AT2G32990 | Symbols: AtGH9B8 | AtGH9B8 (Arabidopsis thaliana glycosyl hydrolase 9B8); catalytic/ hydrolase, hydrolyzing O-glycosyl compounds | chr2:14003361-14005844 FORWARDmoderately similar to ( 280) GUN16_ORYSA Endoglucanase 16 precursor (EC 3.2.1.4) (Endo-1,4-beta glucanase 16) - Oryza sativa (Rice)moderately similar to ( 280) loc_os06g13830 12006.m06098 protein endog…
		hv_12510	0.698	MLOC_64555.1	ATGTGGTGATACCGTTGGCGTTTCGGCCGCTGGTGATGTCTTTGTTGCCTGCAACGAGTG	weakly similar to ( 125) AT4G32410 | Symbols: CESA1, RSW1 | CESA1 (CELLULOSE SYNTHASE 1); cellulose synthase/ transferase, transferring glycosyl groups | chr4:15641009-15646388 REVERSEweakly similar to ( 152) loc_os05g08370 12005.m05354 protein CESA1 - cellulose synthase, expressed no original description
		hv_00965	0.687	AK252360.1	TGGCTGCAAGAAGCTTGTCTTCTCATCATCAGCCACCGTCTACGGGTGGCCCAAGGAAGT	moderately similar to ( 235) AT4G10960 | Symbols: UGE5 | UGE5 (UDP-D-glucose/UDP-D-galactose 4-epimerase 5); UDP-glucose 4-epimerase/ protein dimerization | chr4:6716083-6718472 REVERSEweakly similar to ( 197) GALE1_PEA UDP-glucose 4-epimerase (EC 5.1.3.2) (Galactowaldenase) (UDP-galactose 4-epimerase) - Pisum sativum (Garden pea)moderately similar to ( 275) loc_os05g51670 12005.m27995 protein UD…
		hv_14508	0.67	MLOC_58368.2	TATTTATTTAGATTTGGATAACAACGACACCACCCTGTGGCACACGGCTTCCACTTCCAG	weakly similar to ( 129) loc_os01g55050 12001.m42723 protein calcium-binding protein, putative, expressed no original description
		hv_00542	0.632	AK372620	CGGCAGATGAGCTCAAGCACATCCTGCAAAAACTTAATATCAAGATTGAGTAATTACAAC	moderately similar to ( 436) AT2G46930 | Symbols: | pectinacetylesterase, putative | chr2:19283625-19286090 FORWARDmoderately similar to ( 500) loc_os01g21630 12001.m08647 protein carboxylic ester hydrolase, putative, expressed no original description
		hv_24934	0.553	AK362212	CTACTTGTACACCACACCAACCATGGATTGAGAGGAATGTTTCTGCTTCTGTGTAAAAAA	highly similar to ( 706) AT4G07960 | Symbols: ATCSLC12, CSLC12 | ATCSLC12 (CELLULOSE-SYNTHASE LIKE C12); cellulose synthase/ transferase, transferring glycosyl groups | chr4:4802628-4805114 REVERSEhighly similar to ( 803) loc_os01g56130 12001.m11769 protein CSLC1 - cellulose synthase-like family C, expressed no original description
		hv_00544	0.535	MLOC_26912.5	AAATCTGTCGGCGATTGGTACTTTGGCCGGGCCGAAGTGAAGGCGATCGATTGCCCATAC	weakly similar to ( 119) AT2G46930 | Symbols: | pectinacetylesterase, putative | chr2:19283625-19286090 FORWARDweakly similar to ( 165) loc_os01g21630 12001.m08647 protein carboxylic ester hydrolase, putative, expressed no original description
		hv_07915	0.518	MLOC_34376.1	CTGACGAACATTTTGCTCTTTTGTGGTGGTATTACAGCCGGCAAGCTTCCTAAGAACAAC	weakly similar to ( 113) AT1G65610 | Symbols: ATGH9A2, KOR2 | KOR2; catalytic/ hydrolase, hydrolyzing O-glycosyl compounds | chr1:24391823-24395261 REVERSEweakly similar to ( 134) GUN12_ORYSA Endoglucanase 12 (EC 3.2.1.4) (Endo-1,4-beta glucanase 12) (OsGLU3) - Oryza sativa (Rice)weakly similar to ( 135) loc_os04g41970 12004.m09171 protein glycoside transferase, six-hairpin, subgroup, putative, e…
		hv_09267	0.517	MLOC_6506.5	GTCCATTTTCTTTAACAATCATTCATTGATTTTGGGGCAGTCTATTTAACAGTCGACTGA	moderately similar to ( 273) AT5G23870 | Symbols: | pectinacetylesterase family protein | chr5:8046309-8049999 REVERSEmoderately similar to ( 254) loc_os10g40290 12010.m06801 protein pectinacetylesterase family protein, expressed no original description
		hv_37290	0.482	MLOC_74852.1	AGAAAAATGTAGGCATGTTCTGCATGGAAATAGTGCACCGACAAATCTTTGCTCAAAAAA	highly similar to ( 517) AT2G20680 | Symbols: | glycosyl hydrolase family 5 protein / cellulase family protein | chr2:8921024-8923066 FORWARDhighly similar to ( 681) loc_os01g54300 12001.m11594 protein hydrolase, hydrolyzing O-glycosyl compounds, putative, expressed no original description
		hv_17741	0.468	MLOC_68431.4	AAACTGTTCTTCTCCATATGCACAGTCTTGAGAACCCTTAACGCGATCAGCAGTTGATGC	moderately similar to ( 253) AT5G17420 | Symbols: IRX3, CESA7, ATCESA7, MUR10 | IRX3 (IRREGULAR XYLEM 3); cellulose synthase | chr5:5736859-5741407 REVERSEmoderately similar to ( 269) loc_os09g25490 12009.m05701 protein CESA9 - cellulose synthase, expressed no original description
		hv_36616	0.453	MLOC_71411.1	CAATAAAAATAGCAAACAACGATCACGACGACATGAGCTTCAAGCCATTGTCCGGCATTC	weakly similar to ( 171) AT2G36930 | Symbols: | zinc finger (C2H2 type) family protein | chr2:15510002-15511347 REVERSEmoderately similar to ( 229) loc_os08g45040 12008.m080242 protein zinc finger protein 593, putative, expressed no original description
		hv_12511	0.444	AK357056	ACAAAGCACAGCACTTTTTTCTTCCTTGCCATGATAAGATAGAGGAGTGGAGGAGGAGGA	weakly similar to ( 132) AT4G32410 | Symbols: CESA1, RSW1 | CESA1 (CELLULOSE SYNTHASE 1); cellulose synthase/ transferase, transferring glycosyl groups | chr4:15641009-15646388 REVERSEweakly similar to ( 162) loc_os05g08370 12005.m05354 protein CESA1 - cellulose synthase, expressed no original description
		hv_05108	0.402	AK370528	TAGAAATATATAGAAATAATAATACAGGGGCAGCAAGGCAGCGGGACGGATCAGCCCATC	weakly similar to ( 127) AT1G70710 | Symbols: ATGH9B1, CEL1 | ATGH9B1 (ARABIDOPSIS THALIANA GLYCOSYL HYDROLASE 9B1); cellulase/ hydrolase, hydrolyzing O-glycosyl compounds | chr1:26659356-26662962 REVERSEweakly similar to ( 167) GUN17_ORYSA Endoglucanase 17 precursor (EC 3.2.1.4) (Endo-1,4-beta glucanase 17) (OsGLU13) - Oryza sativa (Rice)weakly similar to ( 167) loc_os06g14540 12006.m06169 prote…
		hv_02775	0.393	AL505147	TAAAAAGGATGGAAAGTTTGTGGGCTAGATAGCTACAGCTAGTCGTCTTCGCAGTGAGTG	weakly similar to ( 110) AT3G62830 | Symbols: UXS2, ATUXS2 | AUD1; UDP-glucuronate decarboxylase/ catalytic/ dTDP-glucose 4,6-dehydratase | chr3:23232539-23235353 FORWARDweakly similar to ( 112) loc_os01g21320 12001.m42987 protein UDP-glucuronic acid decarboxylase 1, putative, expressed no original description
		hv_17080	0.342	MLOC_47456.1	TTAGCAGGGTTAAAAGATGAACTCCAATGCGGGGTTGTTGCGGAGACACAATTAACCGAT	weakly similar to ( 152) AT1G78060 | Symbols: | glycosyl hydrolase family 3 protein | chr1:29349796-29352868 REVERSEweakly similar to ( 103) XYNB_PRUPE Putative beta-D-xylosidase (EC 3.2.1.-) (PpAz152) (Fragment) - Prunus persica (Peach)moderately similar to ( 275) loc_os11g19210 12011.m05995 protein beta-D-xylosidase, putative, expressed no original description
		hv_37204	-0.347	AK362802	TCCTTTTCACAATCACACGGTAACGCAATTGTTTGCTACTACAAAAATAGGGTAGGCTTT	moderately similar to ( 266) AT2G03210 | Symbols: FUT2, ATFUT2 | FUT2 (FUCOSYLTRANSFERASE 2); fucosyltransferase/ transferase, transferring glycosyl groups | chr2:968335-970018 REVERSEmoderately similar to ( 303) FUT1_PEA Galactoside 2-alpha-L-fucosyltransferase (EC 2.4.1.69) (Xyloglucan alpha-(1,2)-fucosyltransferase) (PsFT1) - Pisum sativum (Garden pea)moderately similar to ( 307) loc_os02g5263…
		hv_37168	-0.409	MLOC_75515.1	GTACATATTTGCGTGTTTATTTATACGCATGGTGTATATAAAACATGATTGATGCTGCCC	moderately similar to ( 332) AT1G20190 | Symbols: ATEXPA11, EXP11, ATEXP11, ATHEXP ALPHA 1.14 | ATEXPA11 (ARABIDOPSIS THALIANA EXPANSIN 11) | chr1:6998762-6999710 REVERSEmoderately similar to ( 403) EXP24_ORYSA Expansin-A24 precursor (OsEXPA24) (Alpha-expansin-24) (OsEXP24) (OsaEXPa1.10) - Oryza sativa (Rice)moderately similar to ( 403) loc_os02g16800 12002.m06923 protein alpha-expansin 10 precur…
		hv_11508	-0.465	AK365666	AACTGCTTCATAGATACGCAATCCTCTGAAGTATAGTGTGGTTCCATCCTCTGCTTGAGC	moderately similar to ( 429) AT3G09410 | Symbols: | pectinacetylesterase family protein | chr3:2898243-2900984 REVERSEhighly similar to ( 533) loc_os01g66850 12001.m43520 protein carboxylic ester hydrolase, putative, expressed no original description
		hv_15621	-0.518	AK368805	TTGTTGCCCCTTTGTGATAAGTTCTTCAATGATGTCTTCCATGTCATCCTCGAGGCCAAG	moderately similar to ( 258) AT3G22440 | Symbols: | hydroxyproline-rich glycoprotein family protein | chr3:7959854-7961886 FORWARDhighly similar to ( 566) loc_os03g58070 12003.m10719 protein hydroxyproline-rich glycoprotein, putative, expressed no original description
		hv_03998	-0.549	MLOC_57519.1	AACCACGTAGAACGGTTTTCAGCGGAAACTGATTGGTGGTAGGCCATGGCCGGAGCCTAC	weakly similar to ( 124) AT1G20190 | Symbols: ATEXPA11, EXP11, ATEXP11, ATHEXP ALPHA 1.14 | ATEXPA11 (ARABIDOPSIS THALIANA EXPANSIN 11) | chr1:6998762-6999710 REVERSEweakly similar to ( 162) EXP13_ORYSA Expansin-A13 precursor (OsEXPA13) (Alpha-expansin-13) (OsEXP13) (OsaEXPa1.13) - Oryza sativa (Rice)weakly similar to ( 162) loc_os02g16730 12002.m06916 protein alpha-expansin 1 precursor, putative…
		hv_03999	-0.654	MLOC_15691.1	AAATGAATGGTCACGATTACTTCAATCTTGTGCTTGTGAGCAACGTTGCTGCAGCAGGCT	moderately similar to ( 286) AT1G20190 | Symbols: ATEXPA11, EXP11, ATEXP11, ATHEXP ALPHA 1.14 | ATEXPA11 (ARABIDOPSIS THALIANA EXPANSIN 11) | chr1:6998762-6999710 REVERSEmoderately similar to ( 354) EXP24_ORYSA Expansin-A24 precursor (OsEXPA24) (Alpha-expansin-24) (OsEXP24) (OsaEXPa1.10) - Oryza sativa (Rice)moderately similar to ( 354) loc_os02g16800 12002.m06923 protein alpha-expansin 10 precur…
		hv_09277	-0.711	MLOC_36637.1	ATTAGGCTGAAATCGGTTTGCCTGATGGAGTACCACTGTGTCTTTCTTCTCATTCGCAGT	very weakly similar to (89.7) loc_os10g41250 12010.m06889 protein glycoprotein, putative, expressed no original description
		hv_45236	-0.744	AK370094	GGGTTTGTAGCTAGTTATGCTATAAATTAAGACATGGGCACGACAATGTATACTTTGTAA	weakly similar to ( 109) AT4G18670 | Symbols: | protein binding / structural constituent of cell wall | chr4:10275918-10278491 REVERSEweakly similar to ( 136) GP1_CHLRE Vegetative cell wall protein gp1 precursor (Hydroxyproline-rich glycoprotein 1) - Chlamydomonas reinhardtiimoderately similar to ( 223) loc_os07g47400 12007.m08957 protein SRC2, putative, expressed no original description
		hv_15459	-1.476	MLOC_75041.1	AGCTATCTTGATGTGCAGATTCAGGTTTGAGGATATCTAGCCTAACCAGGCCTGAATAAA	moderately similar to ( 261) AT3G02210 | Symbols: COBL1 | COBL1 (COBRA-LIKE PROTEIN 1 PRECURSOR) | chr3:409352-411478 REVERSEmoderately similar to ( 317) COBL1_ORYSA COBRA-like 1 protein precursor (BRITTLE CULM1-like 6 protein) - Oryza sativa (Rice)moderately similar to ( 317) loc_os07g41310 12007.m08367 protein COBRA-like protein 4 precursor, putative, expressed no original description
		hv_01387	-1.757	MLOC_74149.3	GCCCCCTCATGTTCGAGTATAAATGTACCTATCTCTTCTTCTGAAAAAATTGTATGTGGT	highly similar to ( 743) AT3G03050 | Symbols: CSLD3, KJK, ATCSLD3 | CSLD3 (CELLULOSE SYNTHASE-LIKE D3); cellulose synthase/ transferase, transferring glycosyl groups | chr3:687873-691629 FORWARDnearly identical (1252) loc_os07g36690 12007.m07919 protein CSLF2 - cellulose synthase-like family F; beta1,3;1,4 glucan synthase, expressed no original description
11	Lipid metabolism
		hv_43905	2.167	MLOC_70948.1	AGAGAGGCATCTGTCTCTCCCCATATCGGACATGCAACAAATTTCGTGTTGTTTTGTTCC	moderately similar to ( 347) AT4G16820 | Symbols: | lipase class 3 family protein | chr4:9467563-9469116 FORWARDhighly similar to ( 654) loc_os10g41270 12010.m06891 protein triacylglycerol lipase like protein, putative no original description
		hv_06583	1.668	MLOC_21559.2	CAAAATATGTGGCATTCTCTAGTCTCACCTTGCTAACCAGATGTTGGTTTGGATCTAACC	weakly similar to ( 110) AT3G11170 | Symbols: FAD7, FADD | FAD7 (FATTY ACID DESATURASE 7); omega-3 fatty acid desaturase | chr3:3499959-3502126 FORWARDweakly similar to ( 110) FAD3C_BRANA Omega-3 fatty acid desaturase, chloroplast precursor (EC 1.14.19.-) (Fragment) - Brassica napus (Rape)weakly similar to ( 110) loc_os03g18070 12003.m07232 protein omega-3 fatty acid desaturase, chloroplast precu…
		hv_24142	1.379	MLOC_21559.2	GTATAAGGGGAATGCAAGCATGGGAAATGGCATGCTGAACCGCAACTTCTTTGTCATACT	highly similar to ( 556) AT5G05580 | Symbols: FAD8 | FAD8 (FATTY ACID DESATURASE 8); omega-3 fatty acid desaturase | chr5:1664331-1666345 FORWARDhighly similar to ( 580) FAD3C_SOYBN Omega-3 fatty acid desaturase, chloroplast precursor (EC 1.14.19.-) - Glycine max (Soybean)highly similar to ( 674) loc_os03g18070 12003.m07232 protein omega-3 fatty acid desaturase, chloroplast precursor, putative, e…
		hv_05495	1.268	CB878952	TACAAAGCTTAATTAGCTTGTTGTCGCTGCTGATGGTGTACAGTGCGTATGCATGTCCTG	weakly similar to ( 124) AT1G06520 | Symbols: ATGPAT1, GPAT1 | GPAT1 (GLYCEROL-3-PHOSPHATE ACYLTRANSFERASE 1); 1-acylglycerol-3-phosphate O-acyltransferase/ acyltransferase | chr1:1994170-1996067 REVERSEweakly similar to ( 162) loc_os01g22560 12001.m08736 protein glycerol-3-phosphate acyltransferase 1, putative, expressed no original description
		hv_40572	1.186	AK362196	ATTTCGAACCTTGACAAGGTTCCAGCTTCAGGAAGGAAGCTGTCTATGGGGGAAAAATTT	moderately similar to ( 347) AT1G74320 | Symbols: | choline kinase, putative | chr1:27941192-27942903 FORWARDmoderately similar to ( 426) loc_os01g51920 12001.m150435 protein choline/ethanolamine kinase, putative, expressed no original description
		hv_23156	1.07	MLOC_57758.1	TTTCTTCTCGTTTGTAAGGCTATAGGCCTAGGGTTTTTGGAGGCTTGTAAACCATTATGA	moderately similar to ( 387) AT5G07920 | Symbols: DGK1, ATDGK1 | DGK1 (DIACYLGLYCEROL KINASE1); calcium ion binding / diacylglycerol kinase | chr5:2525197-2528396 REVERSEmoderately similar to ( 427) loc_os03g31180 12003.m101692 protein diacylglycerol kinase 1, putative, expressed no original description
		hv_10719	1.057	MLOC_13303.1	CGTCGTTGCGTGGGAACTTGCAGAGTTATGTAAACAAACAGGATGATAGAAGGAAAGGAG	weakly similar to ( 112) AT1G27950 | Symbols: LTPG1 | LTPG1 (GLYCOSYLPHOSPHATIDYLINOSITOL-ANCHORED LIPID PROTEIN TRANSFER 1) | chr1:9740740-9741991 FORWARDweakly similar to ( 200) loc_os08g42040 12008.m26534 protein lipid transfer protein, putative, expressed no original description
		hv_08506	1.049	MLOC_18031.1	AAAGTTTGGCTCTGTTGGCTAGCTGGTGTTGTCCAGGCCAACAGTGCTCGAGGAAGACCG	moderately similar to ( 379) AT4G18550 | Symbols: | lipase class 3 family protein | chr4:10225006-10226862 REVERSEhighly similar to ( 550) loc_os05g49840 12005.m09054 protein triacylglycerol lipase, putative, expressed no original description
		hv_12956	1.031	AK360038	TTGTGGGTCGATCGGTTGGCTCAAGGTTGAGGTTTTCTTACTCAACATTTTTCTCCTCTC	highly similar to ( 598) AT3G23510 | Symbols: | cyclopropane fatty acid synthase, putative / CPA-FA synthase, putative | chr3:8428071-8433159 FORWARDhighly similar to ( 733) loc_os07g29220 12007.m07193 protein cyclopropane-fatty-acyl-phospholipid synthase/ oxidoreductase, putative, expressed no original description
		hv_10812	0.887	AK250115.1	AGTGGGCAGATGGAAAGAAGTTTGAGGACAAATTTGTGGATACCTTACTAAAGTACGGAT	moderately similar to ( 285) AT5G08030 | Symbols: | glycerophosphoryl diester phosphodiesterase family protein | chr5:2575152-2576770 REVERSEmoderately similar to ( 339) loc_os01g55780 12001.m11736 protein glycerophosphoryl diester phosphodiesterase precursor, putative, expressed no original description
		hv_01808	0.835	AK360038	TCTAATCAAGAAGGCTAAAAGTGGAAGCGGAATCATCATGTACCTTGAAATCGGTAGCGG	weakly similar to ( 123) AT3G23470 | Symbols: | cyclopropane-fatty-acyl-phospholipid synthase | chr3:8415565-8418120 FORWARDweakly similar to ( 159) loc_os07g29220 12007.m07193 protein cyclopropane-fatty-acyl-phospholipid synthase/ oxidoreductase, putative, expressed no original description
		hv_45372	0.825	AK370956	TGTGACTGTCAGTGCTTTAGAACGATCAATTTGGTTTGCAAATGTAGTGAACGTTGGAGC	weakly similar to ( 131) AT4G14430 | Symbols: IBR10, ATECI2, ECI2, ECHIB, PEC12 | IBR10 (INDOLE-3-BUTYRIC ACID RESPONSE 10); catalytic/ dodecenoyl-CoA delta-isomerase | chr4:8304910-8305632 REVERSEmoderately similar to ( 248) loc_os01g10830 12001.m07703 protein carnitine racemase like protein, putative, expressed no original description
		hv_06053	0.794	AK353923	TATTTTCGTGCAATTATCCTGATCACGTCGCCAACATTCTGAAGCTCGCCAATGGAAATT	weakly similar to ( 167) AT1G02660 | Symbols: | lipase class 3 family protein | chr1:572187-574746 REVERSEmoderately similar to ( 208) loc_os01g15000 12001.m42633 protein triacylglycerol lipase, putative, expressed no original description
		hv_39508	0.64	AK375828	TTCTACTAGTACAATGCAAAACTAATTTACTGCACGACTTGGTCATGAGGGGCTGGCGAC	weakly similar to ( 162) AT4G16820 | Symbols: | lipase class 3 family protein | chr4:9467563-9469116 FORWARDmoderately similar to ( 359) loc_os02g43700 12002.m09404 protein triacylglycerol lipase like protein, putative, expressed no original description
		hv_37227	0.63	CB858284	GAACACTTTCCATATGCCGACTAGATTATTGCATTGGAGAAGGACATCATTGATAAAAAA	weakly similar to ( 108) AT4G33790 | Symbols: CER4, G7, FAR3 | CER4 (ECERIFERUM 4); fatty acyl-CoA reductase (alcohol-forming)/ oxidoreductase, acting on the CH-CH group of donors | chr4:16204325-16207891 REVERSEmoderately similar to ( 217) loc_os08g44360 12008.m08409 protein male sterility protein 2, putative, expressed no original description
		hv_41227	0.623	AK360670	TATGTATATATGTGTATGTGACCTCAACCTACCAAGCGTCGATCGCTGGAGATATGGGGA	very weakly similar to (95.1) AT5G59310 | Symbols: LTP4 | LTP4 (LIPID TRANSFER PROTEIN 4); lipid binding | chr5:23925296-23925772 REVERSEweakly similar to ( 180) NLTP8_HORVU Nonspecific lipid-transfer protein Cw18 precursor (LTP Cw-18) (PKG2316) - Hordeum vulgare (Barley)weakly similar to ( 120) loc_os11g24070 12011.m06333 protein nonspecific lipid-transfer protein 1 precursor, putative, expresse…
		hv_20473	0.615	AK362027	ACCTCTCCGACTCCGGCGCGCGCCTGCTCGTCACCGGCGCCGACGGCAACGCGCCCGCGC	weakly similar to ( 107) AT3G48990 | Symbols: | AMP-dependent synthetase and ligase family protein | chr3:18159031-18161294 REVERSEweakly similar to ( 114) loc_os04g58710 12004.m35525 protein peroxisomal-coenzyme A synthetase, putative, expressed no original description
		hv_41229	0.593	MLOC_19141.1	TCTCCCTCACATGGAGATCAGATCAGAGCGTTTATTCATATATATACGTGACCTCAGCGG	very weakly similar to (91.7) AT5G59310 | Symbols: LTP4 | LTP4 (LIPID TRANSFER PROTEIN 4); lipid binding | chr5:23925296-23925772 REVERSEweakly similar to ( 154) NLT41_HORVU Nonspecific lipid-transfer protein 4.1 precursor (LTP 4.1) (CW21) (CW-21) - Hordeum vulgare (Barley)weakly similar to ( 108) loc_os11g24070 12011.m06333 protein nonspecific lipid-transfer protein 1 precursor, putative, expres…
		hv_01803	0.549	AK360038	AAGATCATATTTGGTGCTCATGCACCTGATGTTCTGAGAATGCTAGGGGGTGAAGCAACA	moderately similar to ( 442) AT3G23510 | Symbols: | cyclopropane fatty acid synthase, putative / CPA-FA synthase, putative | chr3:8428071-8433159 FORWARDmoderately similar to ( 368) loc_os12g16650 12012.m073808 protein cyclopropane fatty acid synthase, putative, expressed no original description
		hv_16363	0.548	AK375828	GGAACCGCTCAACATCAGGCACGGCCTGCTCAACGCGCTCAACCTATCCTTCTTCGTGCC	weakly similar to ( 154) AT4G16820 | Symbols: | lipase class 3 family protein | chr4:9467563-9469116 FORWARDmoderately similar to ( 353) loc_os02g43700 12002.m09404 protein triacylglycerol lipase like protein, putative, expressed no original description
		hv_14394	0.543	BY855601	ACGGATGTTCCTGGTCCTAAGGTGTTTTGCCTTTGCACTGATGCTAGTGTGATCGGAACC	weakly similar to ( 131) AT3G06810 | Symbols: IBR3 | IBR3 (IBA-RESPONSE 3); acyl-CoA dehydrogenase/ oxidoreductase | chr3:2146534-2150654 FORWARDweakly similar to ( 184) loc_os07g47820 12007.m29021 protein acad10 protein, putative, expressed no original description
		hv_22788	0.525	MLOC_37244.1	ATTCCCAGTTTGTCATGTTTTTGCTTTTGGGGAATCTAGGTCGTTGGCAATAGCCAATAT	weakly similar to ( 167) AT1G36160 | Symbols: ACC1, AT-ACC1, EMB22, GK, PAS3 | ACC1 (ACETYL-COENZYME A CARBOXYLASE 1); acetyl-CoA carboxylase | chr1:13534196-13543773 FORWARDweakly similar to ( 182) loc_os10g21910 12010.m65459 protein acetyl-coenzyme A carboxylase ACC1A, putative, expressed no original description
		hv_42188	0.517	MLOC_30192.3	CAGTGTTCTGGTACTTCAGCATTGACGCTGGCAATATAAAATATTTTCTTATCTAAATGG	highly similar to ( 505) AT4G33110 | Symbols: | coclaurine N-methyltransferase, putative | chr4:15972497-15974531 REVERSEhighly similar to ( 595) loc_os06g37610 12006.m08296 protein cyclopropane-fatty-acyl-phospholipid synthase, putative, expressed no original description
		hv_21165	0.516	AK354575	GTCTGGAGATTCCGTTGATTGTATCAGTTTTATGGCTCCTGTCAATAATAACAATGCAAA	moderately similar to ( 452) AT1G62640 | Symbols: KAS III | KAS III (3-KETOACYL-ACYL CARRIER PROTEIN SYNTHASE III); 3-oxoacyl-[acyl-carrier-protein] synthase/ catalytic/ transferase, transferring acyl groups other than amino-acyl groups | chr1:23192502-23194737 FORWARDmoderately similar to ( 452) FABH_SPIOL 3-oxoacyl-[acyl-carrier-protein] synthase III, chloroplast precursor (EC 2.3.1.41) (Beta-k…
		hv_21448	0.498	MLOC_55460.1	AACTACTTGGCAACAAAAGTCTAAACACGCACTCGGTCGGATAACACAACAGGCGGTAAA	very weakly similar to ( 100) AT4G25140 | Symbols: OLEO1, OLE1 | OLEO1 (OLEOSIN 1) | chr4:12900498-12901259 FORWARDweakly similar to ( 154) OLEO1_MAIZE Oleosin Zm-I (Oleosin 16 kDa) (Lipid body-associated major protein) (Lipid body-associated protein L3) - Zea mays (Maize)weakly similar to ( 145) loc_os04g46200 12004.m09571 protein oleosin 16 kDa, putative, expressed no original description
		hv_24303	0.441	MLOC_13051.1	GATCTGACATTGCAGATAAGGTACTAATAAAGCATGATGGCTAATCATGTACTGTTTTCA	moderately similar to ( 493) AT5G23050 | Symbols: AAE17 | AAE17 (ACYL-ACTIVATING ENZYME 17); catalytic/ ligase | chr5:7731513-7735399 REVERSEhighly similar to ( 622) loc_os09g21230 12009.m22077 protein catalytic/ ligase, putative, expressed no original description
		hv_39054	0.431	MLOC_65700.1	CTTTGGGCTACGGTTTAAGACTTTATAATTATATAAGTTGGATGTGCCTTATGGATGGTA	highly similar to ( 551) AT2G26250 | Symbols: FDH, KCS10 | KCS10 (3-KETOACYL-COA SYNTHASE 10); acyltransferase/ catalytic/ transferase, transferring acyl groups other than amino-acyl groups | chr2:11170799-11173059 REVERSEhighly similar to ( 721) loc_os03g08360 12003.m35563 protein fiddlehead-like protein, putative, expressed no original description
		hv_38607	0.422	MLOC_13051.1	GATCTGACATTGCAGATAAGGTACTAATAAAGCATGATGGCTATCATGTACTGTTTTCAT	highly similar to ( 552) AT5G23050 | Symbols: AAE17 | AAE17 (ACYL-ACTIVATING ENZYME 17); catalytic/ ligase | chr5:7731513-7735399 REVERSEhighly similar to ( 709) loc_os09g21230 12009.m22077 protein catalytic/ ligase, putative, expressed no original description
		hv_13775	0.387	MLOC_14621.2	GCAGACAATAAACAGTATATTTTGTTGTCGTCTTCCTCAGGAGACGAGAGCCCCAAAAAA	highly similar to ( 686) AT3G51840 | Symbols: ACX4, ATSCX, ATG6 | ACX4 (ACYL-COA OXIDASE 4); acyl-CoA oxidase/ oxidoreductase | chr3:19225653-19229008 REVERSEweakly similar to ( 162) IVD1_SOLTU Isovaleryl-CoA dehydrogenase 1, mitochondrial precursor (EC 1.3.99.10) (IVD 1) - Solanum tuberosum (Potato)highly similar to ( 791) loc_os05g07090 12005.m27711 protein glutaryl-CoA dehydrogenase, mitochond…
		hv_42633	0.38	AK359437	ATGAGATCAGATGCATGTCCGTTCTGATTCGTATTATAAACAGAGCACCGATTTGCTTAA	weakly similar to ( 167) AT5G42890 | Symbols: ATSCP2, SCP2 | SCP2 (STEROL CARRIER PROTEIN 2); oxidoreductase/ sterol carrier | chr5:17194458-17195910 REVERSEweakly similar to ( 199) loc_os02g52720 12002.m10302 protein peroxisomal multifunctional enzyme type 2, putative no original description
		hv_00203	0.315	MLOC_67089.1	TTTCAGGACACACAGCCGTTTTCGACCGACACCGCTCGCCGCCCAAGACATGGACCAGCT	weakly similar to ( 129) AT1G66120 | Symbols: | acyl-activating enzyme 11 (AAE11) | chr1:24612640-24614690 FORWARDweakly similar to ( 167) loc_os03g03790 12003.m05911 protein acyl-activating enzyme 11, putative, expressed no original description
		hv_36942	-0.339	AK368396	TGGTTTTCCTACAAGGTTTGGCATGATGGCTGCGCAAATGAAGGCATTCTTTGATGCAAC	moderately similar to ( 275) AT5G54500 | Symbols: FQR1 | FQR1 (FLAVODOXIN-LIKE QUINONE REDUCTASE 1); FMN binding / oxidoreductase, acting on NADH or NADPH, quinone or similar compound as acceptor | chr5:22124674-22126256 FORWARDmoderately similar to ( 315) loc_os01g57570 12001.m43222 protein minor allergen Alt a 7, putative, expressed no original description
		hv_22478	-0.413		TGCAGCCATCCCACAGACCATGGCCATCGCGACGTTGGAACTATGCTTCAAGAACCCTAA	weakly similar to ( 153) AT4G34640 | Symbols: SQS1, ERG9 | SQS1 (SQUALENE SYNTHASE 1); farnesyl-diphosphate farnesyltransferase | chr4:16538489-16541655 FORWARDweakly similar to ( 150) loc_os03g59040 12003.m101539 protein squalene synthetase, putative, expressed no original description
		hv_10682	-0.479	AK360670	TATGTATATATGTGTATGTGACCTCAACCTACCAAGCGTCGATCGCTGGAGGTATGAACG	very weakly similar to (93.2) AT5G59310 | Symbols: LTP4 | LTP4 (LIPID TRANSFER PROTEIN 4); lipid binding | chr5:23925296-23925772 REVERSEweakly similar to ( 177) NLTP8_HORVU Nonspecific lipid-transfer protein Cw18 precursor (LTP Cw-18) (PKG2316) - Hordeum vulgare (Barley)weakly similar to ( 117) loc_os11g24070 12011.m06333 protein nonspecific lipid-transfer protein 1 precursor, putative, expresse…
		hv_11571	-0.503	AK354463	AAGAGCAGCACGGGGTGTTTATTTCGTGCCCCTTTCCTTTTTGTTCGTTTGTTTTCTGCT	moderately similar to ( 211) AT5G23450 | Symbols: ATLCBK1 | ATLCBK1 (A. THALIANA LONG-CHAIN BASE (LCB) KINASE 1); D-erythro-sphingosine kinase/ diacylglycerol kinase | chr5:7905041-7908960 REVERSEhighly similar to ( 640) loc_os08g05650 12008.m26581 protein sphingosine kinase, putative, expressed no original description
		hv_17189	-0.587	MLOC_70437.1	TGACGATGCCTTCGTTCCCGGCCAGCATCATGTATTTGTCTTTCCTCGTCTGCCCGGTGA	weakly similar to ( 138) AT4G01950 | Symbols: ATGPAT3, GPAT3 | GPAT3 (GLYCEROL-3-PHOSPHATE ACYLTRANSFERASE 3); acyltransferase | chr4:844597-846710 REVERSEmoderately similar to ( 202) loc_os05g20100 12005.m06410 protein glycerol-3-phosphate acyltransferase 1, putative, expressed no original description
		hv_08907	-0.699	MLOC_55886.1	CGAAGGGTCAATAAATGTTAACACTAAGTTCAGAACCTGTAAATTTCTATGTGAAGTACG	moderately similar to ( 227) AT5G41120 | Symbols: | esterase/lipase/thioesterase family protein | chr5:16455312-16459198 REVERSEmoderately similar to ( 297) loc_os09g33530 12009.m22161 protein acyltransferase/ catalytic, putative, expressed no original description
		hv_37031	-0.766	AK249880.1	AAGCAATAAAATGCATATTGTGTGGTGCATTGTGTATGTATACCCCGCCTCCCCAAAAAA	highly similar to ( 840) AT2G47240 | Symbols: LACS1 | long-chain-fatty-acid--CoA ligase family protein / long-chain acyl-CoA synthetase family protein | chr2:19393835-19397616 FORWARDvery weakly similar to (97.1) 4CL2_ORYSA 4-coumarate--CoA ligase 2 (EC 6.2.1.12) (4CL 2) (4-coumaroyl-CoA synthase 2) - Oryza sativa (Rice)nearly identical (1143) loc_os05g04170 12005.m083564 protein ACS-like protein…
		hv_17639	-0.8	MLOC_72732.3	TGGGTTGGTGTACATGTCATTCTTTTGAAGCTTTGCTTCTGGCCATTGCTTTGAGAAGAC	moderately similar to ( 252) AT3G60340 | Symbols: | palmitoyl protein thioesterase family protein | chr3:22304395-22306389 FORWARDmoderately similar to ( 286) loc_os03g01150 12003.m05666 protein palmitoyl-protein thioesterase 1 precursor, putative, expressed no original description
		hv_19907	-0.956	AK355868	TCATCGGCATGGTCCTTTCCCTTGTAGAAATTGATGCCCAAATCCAATTTCCTAGCAGCA	moderately similar to ( 285) AT3G11670 | Symbols: DGD1 | DGD1 (DIGALACTOSYL DIACYLGLYCEROL DEFICIENT 1); UDP-galactosyltransferase/ galactolipid galactosyltransferase/ transferase, transferring glycosyl groups | chr3:3681679-3684495 REVERSEmoderately similar to ( 312) DGDG1_LOTJA Digalactosyldiacylglycerol synthase 1, chloroplast precursor (EC 2.4.1.241) - Lotus japonicusmoderately similar to ( 3…
		hv_17706	-1.164	AK359936	TATGTCGTTGTTTAATTATTGTTAAGGACGAGCCGTGGAAACTGTTAGTTATGTTCTTAC	moderately similar to ( 384) AT2G42010 | Symbols: PLDBETA1, PLDBETA | PLDBETA1 (PHOSPHOLIPASE D BETA 1); phospholipase D | chr2:17533018-17537990 REVERSEmoderately similar to ( 252) PLDA1_MAIZE Phospholipase D alpha 1 (EC 3.1.4.4) (PLD alpha 1) (Choline phosphatase 1) (Phosphatidylcholine-hydrolyzing phospholipase D 1) - Zea mays (Maize)moderately similar to ( 443) loc_os10g38060 12010.m21798 pro…
		hv_02812	-1.312	AK364514	GAAAAGTGATATCACTAAATGCAAATAACTAGAGTTTAGTGAACCAAGCGCAAATCAGCT	moderately similar to ( 211) AT2G20900 | Symbols: DGK5, ATDGK5 | diacylglycerol kinase, putative | chr2:8989412-8992798 REVERSEmoderately similar to ( 269) loc_os08g08110 12008.m04946 protein diacylglycerol kinase, putative, expressed no original description
		hv_43625	-1.381		CCAGTGTCAGCTTGCTTAGTGTGATGATGTGTTAAGTAAGTAATTAGTTTGTTCATAAAC	moderately similar to ( 242) AT1G30370 | Symbols: | lipase class 3 family protein | chr1:10719169-10720758 REVERSEweakly similar to ( 164) loc_os05g49840 12005.m09054 protein triacylglycerol lipase, putative, expressed no original description
		hv_45536	-1.619	MLOC_68978.1	CATGAATCCCTACCATGTTGTGTGCCTCATGGAAAACTTCCTAAATTATTATACTGCCAG	weakly similar to ( 193) AT2G05260 | Symbols: | lipase class 3 family protein | chr2:1918730-1919792 FORWARDmoderately similar to ( 419) loc_os07g34440 12007.m07701 protein triacylglycerol lipase, putative no original description
12	N-metabolism
		hv_41999	0.68	AK365212	GCAACAGCAGTCTTCCATGTCATCAGTTGAGCAAGTGCATTTACTTCATCTGGATCAACC	highly similar to ( 708) AT5G07440 | Symbols: GDH2 | GDH2 (GLUTAMATE DEHYDROGENASE 2); ATP binding / glutamate dehydrogenase [NAD(P)+]/ glutamate dehydrogenase/ oxidoreductase | chr5:2356153-2357546 FORWARDhighly similar to ( 698) DHEA_NICPL Glutamate dehydrogenase A (EC 1.4.1.3) (GDH A) - Nicotiana plumbaginifolia (Leadwort-leaved tobacco)highly similar to ( 774) loc_os04g45970 12004.m09548 prot…
		hv_20741	0.658	AK365212	TAAGTTGCCGGCATGGGAGGAGTCCAATTGAAATAATTTTCGGTGTACATGACAGATGAT	weakly similar to ( 124) AT5G07440 | Symbols: GDH2 | GDH2 (GLUTAMATE DEHYDROGENASE 2); ATP binding / glutamate dehydrogenase [NAD(P)+]/ glutamate dehydrogenase/ oxidoreductase | chr5:2356153-2357546 FORWARDweakly similar to ( 118) DHEA_NICPL Glutamate dehydrogenase A (EC 1.4.1.3) (GDH A) - Nicotiana plumbaginifolia (Leadwort-leaved tobacco)weakly similar to ( 156) loc_os04g45970 12004.m09548 prot…
		hv_41958	-0.609	MLOC_13604.1	GTAGCCTGAATAATGTACAGTATTTTTGGTTGCTCAATGATTGTAAAGTCGTCTGAGTAA	highly similar to ( 947) AT5G53460 | Symbols: GLT1 | GLT1; glutamate synthase (NADH) | chr5:21700518-21709629 FORWARDhighly similar to ( 966) GLSN_MEDSA Glutamate synthase [NADH], chloroplast precursor (EC 1.4.1.14) (NADH-GOGAT) - Medicago sativa (Alfalfa)nearly identical (1170) loc_os01g48960 12001.m11085 protein glutamate synthase, chloroplast precursor, putative, expressed no original descript…
		hv_18992	-1.1	MLOC_11890.6	AAATTTCTACGAGGTGATCAAGAGGGCGATCAAGAAGCTCGAGGCGCGGCACACGGAGCA	weakly similar to ( 145) AT5G37600 | Symbols: ATGSR1, GLN1;1, GSR 1 | ATGSR1; copper ion binding / glutamate-ammonia ligase | chr5:14933574-14935656 REVERSEweakly similar to ( 151) GLNA_PINSY Glutamine synthetase cytosolic isozyme (EC 6.3.1.2) (Glutamate--ammonia ligase) (GS1) - Pinus sylvestris (Scots pine)weakly similar to ( 148) loc_os03g12290 12003.m06679 protein glutamine synthetase root iso…
		hv_02646	-1.242	MLOC_60358.1	CGCCGATCCGATTGAGGGTGTGTTTGTTCCTTCATGTATACTGCTACGATAGTATTAAAT	nearly identical (1233) AT1G37130 | Symbols: NIA2, B29, NIA2-1, CHL3, NR, NR2, ATNR2 | NIA2 (NITRATE REDUCTASE 2); nitrate reductase (NADH)/ nitrate reductase | chr1:14158617-14161652 FORWARDnearly identical (1804) NIA1_HORVU Nitrate reductase [NADH] (EC 1.7.1.1) (NR) - Hordeum vulgare (Barley)nearly identical (1602) loc_os08g36480 12008.m07637 protein nitrate reductase 1, putative, expressed no …
13	Amino acid metabolism
		hv_36530	1.875	MLOC_60716.2	GGCAGCCCGATTTGCCAGCTGTAGATGGGCGTGTTGTTAGATTTTCATGCAATATTTTTT	moderately similar to ( 498) AT1G08250 | Symbols: ADT6 | ADT6 (arogenate dehydratase 6); arogenate dehydratase/ prephenate dehydratase | chr1:2588994-2590235 REVERSEhighly similar to ( 548) loc_os04g33390 12004.m08428 protein P-protein, putative, expressed no original description
		hv_20998	1.858	MLOC_67489.1	TCCAGAAGTGTACACCAGCTTTCCCGCTAAAAAATGACAAGAAGTGTACTCTGTTGCCTG	moderately similar to ( 221) AT3G04520 | Symbols: THA2 | THA2 (Threonine Aldolase 2); threonine aldolase | chr3:1217397-1219571 REVERSEmoderately similar to ( 347) loc_os04g43650 12004.m101586 protein L-allo-threonine aldolase, putative, expressed no original description
		hv_15028	1.812	AK371929	TCGGCAATGTTGAAGATCGAAAAGAGAGTCGAGACACAACAAAATGAATCAACTCTATTA	highly similar to ( 515) AT1G64660 | Symbols: ATMGL | ATMGL (ARABIDOPSIS THALIANA METHIONINE GAMMA-LYASE); catalytic/ methionine gamma-lyase | chr1:24028977-24030537 FORWARDhighly similar to ( 694) loc_os10g37340 12010.m06527 protein O-succinylhomoserine sulfhydrylase, putative, expressed no original description
		hv_23705	1.689	MLOC_18895.10	CTGCGATAGGATTGAATCGTTCTGCCAGAGAAAGGCAGGTCAAGCAAAACTAACTAGAAA	weakly similar to ( 106) AT5G36160 | Symbols: | aminotransferase-related | chr5:14233261-14235129 REVERSEmoderately similar to ( 222) loc_os11g42510 12011.m28857 protein tyrosine aminotransferase, putative, expressed no original description
		hv_19644	1.415	MLOC_67489.1	ATCTGCCTCGAGAACACGCATGGAAATTCTGGTGGGAAATGTATATCTGTAGAGTACACC	moderately similar to ( 258) AT1G08630 | Symbols: THA1 | THA1 (Threonine Aldolase 1); aldehyde-lyase/ threonine aldolase | chr1:2743948-2745685 REVERSEmoderately similar to ( 290) loc_os04g43650 12004.m101586 protein L-allo-threonine aldolase, putative, expressed no original description
		hv_06289	1.146	MLOC_12438.2	AATAGCGGATGGAGCTAATGTTAAGAGCTCCACTGTTACGAGATCATTGCACTTAAAAAA	moderately similar to ( 256) AT2G21940 | Symbols: | shikimate kinase, putative | chr2:9351106-9352881 FORWARDmoderately similar to ( 430) loc_os06g12150 12006.m31862 protein shikimate kinase, chloroplast precursor, putative, expressed no original description
		hv_39998	1.057	AK359213	AGTGGCTGTACCGTTTGTCTGTTGAAGAAGTTCCTCAGGGGGACTATATGCTTCCTTTAT	weakly similar to ( 131) AT3G13450 | Symbols: DIN4 | DIN4 (DARK INDUCIBLE 4); 3-methyl-2-oxobutanoate dehydrogenase (2-methylpropanoyl-transferring)/ catalytic | chr3:4382340-4384295 REVERSEweakly similar to ( 136) loc_os07g07470 12007.m05206 protein 3-methyl-2-oxobutanoate dehydrogenase, putative, expressed no original description
		hv_10182	0.996		TTTGATCTGTACTACGGGCTCTTCATGTACAATGTGTACGTCGCAGAGCAGATGGACAAA	very weakly similar to (96.7) AT1G15710 | Symbols: | prephenate dehydrogenase family protein | chr1:5404505-5405581 FORWARDweakly similar to ( 119) loc_os06g35050 12006.m08042 protein arogenate dehydrogenase isoform 2, putative, expressed no original description
		hv_38629	0.871	AK357851	AGTGGAGAGGCATGGCATGACATGCAAAATATATCGATGCACACAACACTTCTTATTATA	weakly similar to ( 124) AT2G43940 | Symbols: | thiol methyltransferase, putative | chr2:18196091-18197664 REVERSEweakly similar to ( 153) loc_os03g62670 12003.m35520 protein S-adenosylmethionine-dependent methyltransferase/ methyltransferase/ thiopurine S-methyltransferase, putative, expressed no original description
		hv_17787	0.85	AK366216	AGATACCCAGCATTTTCATTCCAGAAGACTGGTCATTCACTTTCTACGAGGGTCTCAACC	very weakly similar to (80.1) AT5G49810 | Symbols: MMT | MMT; S-adenosylmethionine-dependent methyltransferase | chr5:20239418-20246046 FORWARDweakly similar to ( 115) MMT1_HORVU Methionine S-methyltransferase (EC 2.1.1.12) (AdoMet:Met S-methyltransferase) (Hv-MMT1) - Hordeum vulgare (Barley)weakly similar to ( 112) loc_os05g01470 12005.m27665 protein methionine S-methyltransferase, putative, exp…
		hv_21844	0.828	AK374877	CCTTTGCTGAAGCTGGTTTCTTCAGCAGGATGTCATTTTGGTGGTTGAATCCTCTGATGA	moderately similar to ( 208) loc_os06g06440 12006.m05369 protein multidrug resistance-associated protein 14, putative, expressed no original description
		hv_45372	0.825	AK370956	TGTGACTGTCAGTGCTTTAGAACGATCAATTTGGTTTGCAAATGTAGTGAACGTTGGAGC	weakly similar to ( 131) AT4G14430 | Symbols: IBR10, ATECI2, ECI2, ECHIB, PEC12 | IBR10 (INDOLE-3-BUTYRIC ACID RESPONSE 10); catalytic/ dodecenoyl-CoA delta-isomerase | chr4:8304910-8305632 REVERSEmoderately similar to ( 248) loc_os01g10830 12001.m07703 protein carnitine racemase like protein, putative, expressed no original description
		hv_21518	0.78	MLOC_65968.1	TTGGATCATTTAATTCCTTGCCTTCTTCTGTGCTAGAGTTGGTGCTTCCACACCAAATGG	highly similar to ( 579) AT4G08900 | Symbols: | arginase | chr4:5703499-5705180 FORWARDhighly similar to ( 501) ARGI_SOYBN Arginase (EC 3.5.3.1) - Glycine max (Soybean)highly similar to ( 614) loc_os04g01590 12004.m05476 protein arginase, putative, expressed no original description
		hv_20020	0.762	MLOC_11912.1	AACCCACTGATTTCTGACAGGCTGATCTGCTCGGTGCAAAATGTTTTACCATTGTTTAAA	moderately similar to ( 418) AT4G11640 | Symbols: ATSR | ATSR (ARABIDOPSIS THALIANA SERINE RACEMASE); serine racemase | chr4:7021770-7023252 FORWARDweakly similar to ( 128) THD1_CICAR Threonine dehydratase biosynthetic, chloroplast precursor (EC 4.3.1.19) (Threonine deaminase) (TD) - Cicer arietinum (Chickpea) (Garbanzo)highly similar to ( 530) loc_os04g46930 12004.m101612 protein serine racemase…
		hv_39588	0.758	MLOC_4273.2	AAATTATTCCTGCAGGAAGTACTCGGGAAATCAGTTAACGGTACGACGTATGCTGGAATT	weakly similar to ( 103) AT5G62530 | Symbols: ALDH12A1, ATP5CDH, P5CDH | ALDH12A1; 1-pyrroline-5-carboxylate dehydrogenase/ 3-chloroallyl aldehyde dehydrogenase | chr5:25099768-25103159 REVERSE no original description
		hv_06076	0.736	MLOC_2078.1	CGTCAGCTTCTGAAGCATTTTCAAAGTCAAACATAAACTGTTCAATTAAACAGAGCCTTG	weakly similar to ( 158) AT2G26800 | Symbols: | hydroxymethylglutaryl-CoA lyase, putative / 3-hydroxy-3-methylglutarate-CoA lyase, putative / HMG-CoA lyase, putative | chr2:11429192-11432290 REVERSEmoderately similar to ( 228) loc_os01g16350 12001.m97495 protein hydroxymethylglutaryl-CoA lyase, putative, expressed no original description
		hv_10951	0.717	AK363784	TTGTGGGCACATGGCCCACATATCAGATATTAAACTGATAAGAACAGATGCTGCAGCTTG	very weakly similar to (85.1) AT3G59760 | Symbols: OASC, ATCS-C | OASC (O-ACETYLSERINE (THIOL) LYASE ISOFORM C); ATP binding / cysteine synthase | chr3:22072661-22075345 REVERSEvery weakly similar to (89.4) CYSKP_SOLTU Cysteine synthase, chloroplast precursor (EC 2.5.1.47) (O-acetylserine sulfhydrylase) (O-acetylserine (Thiol)-lyase) (CSase B) (CS-B) (OAS-TL B) - Solanum tuberosum (Potato)weakly …
		hv_05371	0.709	AK355541	GCTTGCGTTGAACGATGAATATATGGGAATGATGAAATAAACTTGAATCGACATTGTGAA	moderately similar to ( 358) AT1G15710 | Symbols: | prephenate dehydrogenase family protein | chr1:5404505-5405581 FORWARDmoderately similar to ( 448) loc_os06g49520 12006.m09476 protein arogenate dehydrogenase isoform 2, putative, expressed no original description
		hv_11940	0.643	AK371139	GAAATGACACATGTGAGCTTGTCTTTGAGAACTGCTTTGTGCCTCTAGAGAATGTTCTTG	weakly similar to ( 106) AT3G45300 | Symbols: IVD, ATIVD | IVD (ISOVALERYL-COA-DEHYDROGENASE); ATP binding / isovaleryl-CoA dehydrogenase | chr3:16621659-16624848 REVERSEweakly similar to ( 111) IVD1_SOLTU Isovaleryl-CoA dehydrogenase 1, mitochondrial precursor (EC 1.3.99.10) (IVD 1) - Solanum tuberosum (Potato)weakly similar to ( 114) loc_os05g03480 12005.m083606 protein isovaleryl-CoA dehydroge…
		hv_17841	0.636	AK372643	CTGTACATTAATGTCAGTGGCATTTGTGCAATGTAACAAATCATGTGAGTATGTAAAGCA	moderately similar to ( 317) AT1G03090 | Symbols: MCCA | MCCA; methylcrotonoyl-CoA carboxylase | chr1:739715-743819 FORWARDmoderately similar to ( 488) MCCA_ORYSA Methylcrotonoyl-CoA carboxylase subunit alpha, mitochondrial precursor (EC 6.4.1.4) (3-methylcrotonyl-CoA carboxylase 1) (MCCase subunit alpha) (3-methylcrotonyl-CoA:carbon dioxide ligase subunit alpha) - Oryza sativa (Rice)moderately s…
		hv_01478	0.513	AK372119	CTTCAACAACTGTATAGAAGCATAAGTAACCAGAGCTGCCGATACTGTACCCACACTGTC	moderately similar to ( 297) AT4G34840 | Symbols: ATMTN2, ATMTAN2, MTN2, MTAN2 | ATMTN2; methylthioadenosine nucleosidase | chr4:16606299-16607748 FORWARDmoderately similar to ( 399) loc_os06g02220 12006.m04956 protein MTA/SAH nucleosidase, putative, expressed no original description
		hv_37251	0.479	MLOC_71386.1	TCGCTTCTCAAAATATCCGTCTCTTCCAGAGGAACATCAGGTACCACAAGACCATGTACA	moderately similar to ( 337) AT4G02610 | Symbols: | tryptophan synthase, alpha subunit, putative | chr4:1147662-1149217 FORWARDmoderately similar to ( 293) TRPA_MAIZE Indole-3-glycerol phosphate lyase, chloroplast precursor (EC 4.1.2.8) (Indole synthase) (Tryptophan synthase alpha chain) (EC 4.2.1.20) (Benzoxazineless 1) - Zea mays (Maize)moderately similar to ( 401) loc_os07g08430 12007.m05299 p…
		hv_01063	0.455	MLOC_17364.1	CATCTAGTCGGTGATGCGAAATCTGTCCCTTGTAAACATTGTTTGAAATCATTAACATCT	highly similar to ( 788) AT1G22410 | Symbols: | 2-dehydro-3-deoxyphosphoheptonate aldolase, putative / 3-deoxy-D-arabino-heptulosonate 7-phosphate synthase, putative / DAHP synthetase, putative | chr1:7912120-7914742 FORWARDhighly similar to ( 892) AROG_ORYSA Phospho-2-dehydro-3-deoxyheptonate aldolase 2, chloroplast precursor (EC 2.5.1.54) (Phospho-2-keto-3-deoxyheptonate aldolase 2) (DAHP synth…
		hv_16388	0.343		AATGGGTTGAAATCTCCGACATTATCAAGGAGAAGCAGCTCTTCCCCTTTTTCGACATGG	moderately similar to ( 311) AT4G31990 | Symbols: ASP5, AAT3, ATAAT1 | ASP5 (ASPARTATE AMINOTRANSFERASE 5); L-aspartate:2-oxoglutarate aminotransferase | chr4:15470876-15473521 REVERSEmoderately similar to ( 315) AATC_ORYSA Aspartate aminotransferase, cytoplasmic (EC 2.6.1.1) (Transaminase A) - Oryza sativa (Rice)moderately similar to ( 327) loc_os02g55420 12002.m10568 protein aspartate aminotran…
		hv_11474	-0.532	MLOC_63808.1	CTTTTTGCTAAGACCATGTTCTTTCTGTACATGTGCATCTCAATCTTAGCCTGAAATTAA	weakly similar to ( 106) loc_os01g01302 12001.m06776 protein shikimate kinase family protein, expressed no original description
		hv_26164	-0.561		ACTGGATCGGTATCCGCAACTGCATCATTACTCGCCTCCCCGCATTCGCAGTGAGTGACA	no original description
		hv_39314	-0.648	MLOC_57231.2	ATATATCTTGTCGCGGTTTGATATATGGGATTTGGATAGCTATGTTGCCGTTTTGATATC	moderately similar to ( 259) AT2G21940 | Symbols: | shikimate kinase, putative | chr2:9351106-9352881 FORWARDmoderately similar to ( 418) loc_os04g54800 12004.m35210 protein shikimate kinase, chloroplast precursor, putative, expressed no original description
		hv_24018	-0.65	MLOC_60814.3	GTTTATGGTGTAGCCTGTAAATGACATGTTCTGCCTGTTTGGAATGGAGACATGTGTGGT	weakly similar to ( 166) AT1G69526 | Symbols: | UbiE/COQ5 methyltransferase family protein | chr1:26131493-26132388 FORWARDmoderately similar to ( 233) loc_os02g51030 12002.m10137 protein S-adenosylmethionine-dependent methyltransferase/ methyltransferase, putative, expressed no original description
		hv_41383	-0.808	MLOC_64633.2	CTATCCATGGTTCGTATGTTGTGGGGCAGATATTGTTGAGTAAACAGGCAGAATTTTCAT	weakly similar to ( 134) AT2G24580 | Symbols: | sarcosine oxidase family protein | chr2:10444928-10446178 REVERSEweakly similar to ( 186) loc_os09g32290 12009.m06318 protein sarcosine oxidase, putative, expressed no original description
		hv_17139	-0.905	CA015726	GGCTCGCCACCTGATATCACTGGACTTTCAGCTGGTTCAACGCACATTAATTTTACAGAT	weakly similar to ( 130) AT2G43750 | Symbols: OASB, ACS1, CPACS1, ATCS-B | OASB (O-ACETYLSERINE (THIOL) LYASE B); cysteine synthase | chr2:18129604-18132322 REVERSEweakly similar to ( 134) CYSK2_BRAJU Cysteine synthase (EC 2.5.1.47) (O-acetylserine sulfhydrylase) (O-acetylserine (Thiol)-lyase) (CSase) (OAS-TL) (OAS-TL6) - Brassica juncea (Leaf mustard) (Indian mustard)moderately similar to ( 223)…
		hv_08145	-0.948	AK361047	ATTGAAATATTTGACCTCAAGAGAATCGGGGAGGTGACTGGTACAGCGTCGTGATTAAGC	weakly similar to ( 188) AT1G08110 | Symbols: | lactoylglutathione lyase, putative / glyoxalase I, putative | chr1:2535463-2537630 FORWARDweakly similar to ( 192) LGUL_CICAR Lactoylglutathione lyase (EC 4.4.1.5) (Methylglyoxalase) (Aldoketomutase) (Glyoxalase I) (Glx I) (Ketone-aldehyde mutase) (S-D-lactoylglutathione methylglyoxal lyase) - Cicer arietinum (Chickpea) (Garbanzo)moderately similar …
		hv_45521	-0.964	AK371671	TGGTCCTCTCTCTCTTTCTCCTCTACTCTATGGATTGAATACGAGGTGTCGAATTCATCC	moderately similar to ( 278) DCOR_CAPAN Ornithine decarboxylase (EC 4.1.1.17) (ODC) (CaODC1) (CapODC) - Capsicum annuum (Bell pepper)moderately similar to ( 280) loc_os09g37120 12009.m06660 protein ornithine decarboxylase, putative, expressed no original description
		hv_40539	-2.017	BQ659632	AAAGATACAGCAGGCAAAGTGGACATATTTATAGCTGCTTCTGGTTCAGGAGGCACCGAT	weakly similar to ( 149) AT2G43750 | Symbols: OASB, ACS1, CPACS1, ATCS-B | OASB (O-ACETYLSERINE (THIOL) LYASE B); cysteine synthase | chr2:18129604-18132322 REVERSEweakly similar to ( 150) CYSKP_SPIOL Cysteine synthase, chloroplast precursor (EC 2.5.1.47) (O-acetylserine sulfhydrylase) (O-acetylserine (Thiol)-lyase) (CSase B) (CS-B) (OAS-TL B) - Spinacia oleracea (Spinach)moderately similar to ( …
15	Metal handling
		hv_01235	2.723	AK367163	TGGCAATCACTAAAAAGTGTTGTAACACCTGTGCTTGCTTAATTGATTCCCTTGTCTCAA	moderately similar to ( 275) AT1G56430 | Symbols: ATNAS4, NAS4 | NAS4 (NICOTIANAMINE SYNTHASE 4); nicotianamine synthase | chr1:21137023-21137997 FORWARDhighly similar to ( 594) NAS9_HORVU Nicotianamine synthase 9 (EC 2.5.1.43) (S-adenosyl-L-methionine:S-adenosyl-L-methionine:S-adenosyl-methionine 3-amino-3-carboxypropyltransferase 9) - Hordeum vulgare (Barley)moderately similar to ( 432) loc_os0…
		hv_00939	1.156	MLOC_74403.1	TCAGAGAATCGTCAAGGCCATCAGGAGGACCAACAGGGTTCCCACCATCTGCTCACACAC	weakly similar to ( 126) loc_os01g20830 12001.m08567 protein heavy metal-associated domain containing protein, expressed no original description
		hv_16881	0.995	MLOC_58017.2	ATACTATATTTTGAGATCTAGTCCTTCATGCTCGCTCCCAACAAAGGGGCGCGTAAAAAA	very weakly similar to (97.4) AT2G28660 | Symbols: | copper-binding family protein | chr2:12295419-12296944 FORWARDweakly similar to ( 192) loc_os08g31340 12008.m07132 protein heavy metal-associated domain containing protein, expressed no original description
		hv_09067	-0.562	MLOC_66953.4	ACACACACACACGTGGCGTGCGGTTAAAAAAGAGATGAAAATATCGCGCTTTACCTCAAA	weakly similar to ( 194) AT2G33740 | Symbols: CUTA | CUTA; copper ion binding | chr2:14269590-14271523 FORWARDmoderately similar to ( 223) loc_os10g23204 12010.m05325 protein protein CutA, chloroplast precursor, putative, expressed no original description
		hv_13555	-0.833	MLOC_57417.1	TATGAGGTATCTCTTAATGCTTGTACTCTCTCTGTATCGAAATACTTGTAGTTGGAAAAG	weakly similar to ( 109) AT3G24450 | Symbols: | copper-binding family protein | chr3:8880286-8881611 REVERSEweakly similar to ( 190) loc_os01g52160 12001.m11390 protein metal ion binding protein, putative, expressed no original description
		hv_18664	-0.886	MLOC_51379.1	GGCATGGCAATTGGCTGTCAACCAAATTGTTAGTCAGTGTTGCGACTTGATGGCAAAAAA	weakly similar to ( 116) loc_os05g05820 12005.m05109 protein pro-resilin precursor, putative, expressed no original description
		hv_18364	-1.86	MLOC_62248.1	AAAGAAACATCCGCTGCATATACATGTATGTACATTCATTTCAACGGATGCACATACGCA	very weakly similar to (95.1) AT1G06330 | Symbols: | copper-binding family protein | chr1:1931671-1932266 REVERSEweakly similar to ( 169) loc_os06g35060 12006.m08043 protein heavy metal-associated domain containing protein, expressed no original description
16	Secondary metabolism
		hv_11799	3.245	AK355337	CGGAGGTTAAAATCCTGAAGATTCATTGTGTGCTCGAAAATAAATAAAACTCCATGATCA	very weakly similar to (81.3) AT1G17010 | Symbols: | oxidoreductase, 2OG-Fe(II) oxygenase family protein | chr1:5817667-5819183 FORWARDweakly similar to ( 184) loc_os08g37456 12008.m080186 protein flavonol synthase/flavanone 3-hydroxylase, putative, expressed no original description
		hv_12891	3.144	MLOC_77560.1	TCTCTTCTTCTTTGTTGCATAATTCCTTGTGTTTTTCGTCACATGACATCCAAACGATGG	weakly similar to ( 104) AT3G11180 | Symbols: | oxidoreductase, 2OG-Fe(II) oxygenase family protein | chr3:3504249-3506688 FORWARDvery weakly similar to (81.3) FL3H_DIACA Naringenin,2-oxoglutarate 3-dioxygenase (EC 1.14.11.9) (Flavonone-3-hydroxylase) (F3H) (FHT) - Dianthus caryophyllus (Carnation) (Clove pink)weakly similar to ( 134) loc_os03g18030 12003.m101308 protein leucoanthocyanidin dioxyg…
		hv_12912	2.406	MLOC_18474.1	ATGGATTAATTGGATGGACCTATCATCACAAAAAGTTCCAGAGCTGCACAAATCCCTATA	weakly similar to ( 191) AT2G20340 | Symbols: | tyrosine decarboxylase, putative | chr2:8779804-8782490 FORWARDmoderately similar to ( 234) DDC_CATRO Aromatic-L-amino-acid decarboxylase (EC 4.1.1.28) (AADC) (DOPA decarboxylase) (Tryptophan decarboxylase) - Catharanthus roseus (Rosy periwinkle) (Madagascar periwinkle)moderately similar to ( 323) loc_os08g04540 12008.m04597 protein aromatic-L-amino…
		hv_22307	2.268	AK356592	GTATGGGTTTGGTGGAAAGCCACCAACTAAACTTGTTTTCCATGTAGTATAATAAACTAT	moderately similar to ( 282) AT3G62160 | Symbols: | transferase family protein | chr3:23014333-23015808 REVERSEweakly similar to ( 106) HCBT1_DIACA Anthranilate N-benzoyltransferase protein 1 (EC 2.3.1.144) (Anthranilate N-hydroxycinnamoyl/benzoyltransferase 1) - Dianthus caryophyllus (Carnation) (Clove pink)highly similar to ( 692) loc_os01g08380 12001.m07463 protein 10-deacetylbaccatin III 10-O…
		hv_41662	1.653	MLOC_34834.1	AGAAAGACCAACGAGGATGACGAGGTTAACGGCAAGCTCGAGCACGATCTGAAGGTCCAG	moderately similar to ( 410) AT2G39980 | Symbols: | transferase family protein | chr2:16688437-16689885 REVERSEhighly similar to ( 701) loc_os05g37660 12005.m07945 protein AER, putative, expressed no original description
		hv_02149	1.624	AK361404	CCGATCCACGAGCACTCAAAGTGGTAGTAGATTCTATATATGCAAATCCTAATATAGAGA	weakly similar to ( 172) AT4G16730 | Symbols: | lyase/ magnesium ion binding | chr4:9403119-9406003 FORWARDmoderately similar to ( 216) DCS1_GOSHI (+)-delta-cadinene synthase (EC 4.2.3.13) (D-cadinene synthase) - Gossypium hirsutum (Upland cotton)moderately similar to ( 347) loc_os08g04500 12008.m04593 protein terpene synthase 6, putative, expressed no original description
		hv_36484	1.622	MLOC_58064.2	GCCACCAACTAACTAATCCTTCGTGGAATGTAAGAATCATTTGTGACATGTTATTATACT	moderately similar to ( 301) AT3G62160 | Symbols: | transferase family protein | chr3:23014333-23015808 REVERSEweakly similar to ( 114) HCBT1_DIACA Anthranilate N-benzoyltransferase protein 1 (EC 2.3.1.144) (Anthranilate N-hydroxycinnamoyl/benzoyltransferase 1) - Dianthus caryophyllus (Carnation) (Clove pink)highly similar to ( 711) loc_os05g08640 12005.m05379 protein 10-deacetylbaccatin III 10-O…
		hv_12290	1.523	MLOC_70051.1	GAGAGCACAACTCGGTAAAGTCGTGTAACATTTTCTATCTTCTTGTTTGAGTTTATCTTA	moderately similar to ( 272) AT1G61720 | Symbols: BAN | BAN (BANYULS); oxidoreductase | chr1:22791326-22792757 REVERSEweakly similar to ( 196) DFRA_MAIZE Dihydroflavonol-4-reductase (EC 1.1.1.219) (DFR) (Dihydrokaempferol 4-reductase) - Zea mays (Maize)moderately similar to ( 398) loc_os04g53850 12004.m35472 protein leucoanthocyanidin reductase, putative, expressed no original description
		hv_16607	1.452	AK249397.1	GGGTATATGTATGTCAGCGTGGTTGTATATGCTTCGACAAGCTAAAAGTATTATATTTTG	weakly similar to ( 142) AT4G35160 | Symbols: | O-methyltransferase family 2 protein | chr4:16730989-16732808 REVERSEmoderately similar to ( 228) ZRP4_MAIZE O-methyltransferase ZRP4 (EC 2.1.1.-) (OMT) - Zea mays (Maize)moderately similar to ( 477) loc_os11g20090 12011.m06084 protein O-methyltransferase ZRP4, putative, expressed no original description
		hv_45683	1.356	AK372585	CTCACTCTCTCTTTTAAATAATGTACTAGCCTCTCTCAGTACTAGAATAGGATTTTTTGG	weakly similar to ( 176) AT1G31490 | Symbols: | transferase family protein | chr1:11271744-11273078 REVERSEhighly similar to ( 561) loc_os06g05790 12006.m05305 protein transferase, putative, expressed no original description
		hv_14962	1.135	MLOC_58800.2	AAAGGTTCTTGCCTGCTACCACAACACAATCACCAGGTAAGTAGTGTAGTAGCTAGCTAG	moderately similar to ( 408) AT1G15950 | Symbols: CCR1, IRX4, ATCCR1 | CCR1 (CINNAMOYL COA REDUCTASE 1); cinnamoyl-CoA reductase | chr1:5478855-5481949 FORWARDweakly similar to ( 181) DFRA_DIACA Dihydroflavonol-4-reductase (EC 1.1.1.219) (DFR) (Dihydrokaempferol 4-reductase) - Dianthus caryophyllus (Carnation) (Clove pink)highly similar to ( 518) loc_os09g04050 12009.m03774 protein dihydroflavono…
		hv_39166	1.092	AK358010	GCCACTTGCCTAGTTCTATTTTTGAAGTTCTTGATTCAATTATCCATTCTGTTTTGGAAG	moderately similar to ( 208) AT5G48930 | Symbols: HCT | HCT (HYDROXYCINNAMOYL-COA SHIKIMATE/QUINATE HYDROXYCINNAMOYL TRANSFERASE); quinate O-hydroxycinnamoyltransferase/ shikimate O-hydroxycinnamoyltransferase/ transferase | chr5:19836654-19838092 REVERSEweakly similar to ( 192) HCBT1_DIACA Anthranilate N-benzoyltransferase protein 1 (EC 2.3.1.144) (Anthranilate N-hydroxycinnamoyl/benzoyltransfer…
		hv_13396	1.04	AK362753	GATGGATGGATTGTGGGACTGGTAACTGGAAATAAAATAAGGTTGTCAAGTGTTTGAAAA	weakly similar to ( 139) AT2G39980 | Symbols: | transferase family protein | chr2:16688437-16689885 REVERSEweakly similar to ( 183) loc_os01g63480 12001.m12464 protein AER, putative, expressed no original description
		hv_13472	1.032	MLOC_69078.8	TACCCGAATTCGGGAAACAAGTATGTTATTATGTATGTAAGAGCGTATATATTCGCCCAA	moderately similar to ( 225) AT5G17230 | Symbols: | phytoene synthase (PSY) / geranylgeranyl-diphosphate geranylgeranyl transferase | chr5:5659839-5662087 REVERSEmoderately similar to ( 251) PSY_MAIZE Phytoene synthase, chloroplast precursor (EC 2.5.1.-) - Zea mays (Maize)moderately similar to ( 255) loc_os06g51290 12006.m31943 protein phytoene synthase, chloroplast precursor, putative, expressed…
		hv_17074	0.952	AK360537	TAGTAAGCTGTATGGCGTTGCCATTTGATGTGAGATTGATAGATGTTGAACACCAAAAAA	weakly similar to ( 118) AT5G48930 | Symbols: HCT | HCT (HYDROXYCINNAMOYL-COA SHIKIMATE/QUINATE HYDROXYCINNAMOYL TRANSFERASE); quinate O-hydroxycinnamoyltransferase/ shikimate O-hydroxycinnamoyltransferase/ transferase | chr5:19836654-19838092 REVERSEvery weakly similar to ( 100) HCBT1_DIACA Anthranilate N-benzoyltransferase protein 1 (EC 2.3.1.144) (Anthranilate N-hydroxycinnamoyl/benzoyltransfe…
		hv_17074	0.952	AK360537	TAGTAAGCTGTATGGCGTTGCCATTTGATGTGAGATTGATAGATGTTGAACACCAAAAAA	weakly similar to ( 118) AT5G48930 | Symbols: HCT | HCT (HYDROXYCINNAMOYL-COA SHIKIMATE/QUINATE HYDROXYCINNAMOYL TRANSFERASE); quinate O-hydroxycinnamoyltransferase/ shikimate O-hydroxycinnamoyltransferase/ transferase | chr5:19836654-19838092 REVERSEvery weakly similar to ( 100) HCBT1_DIACA Anthranilate N-benzoyltransferase protein 1 (EC 2.3.1.144) (Anthranilate N-hydroxycinnamoyl/benzoyltransfe…
		hv_11413	0.885	MLOC_182.3	TACGACTACTGTAAACAAACCGGCGTACGTATGAGTATGATCAAGCTCGATTCGATCCTC	very weakly similar to (99.8) loc_os02g56460 12002.m10668 protein dihydroflavonol-4-reductase, putative, expressed no original description
		hv_23461	0.876	AK354188	GGGAGGGCGGAGGCAGCGTGGACGCCGAGGTGTCGCTGTCCCCCGGGCACATGGCGGCGC	very weakly similar to (90.9) AT2G39980 | Symbols: | transferase family protein | chr2:16688437-16689885 REVERSEweakly similar to ( 129) loc_os11g13970 12011.m05536 protein transferase, putative no original description
		hv_18284	0.727	MLOC_71136.2	TATACTTCGATTTCCTGCTCACAAATCACTGAAATCAGGGTGTTGGTCCGTAGGCCAACA	moderately similar to ( 437) AT4G37980 | Symbols: ELI3-1, ELI3, ATCAD7, CAD7 | ELI3-1 (ELICITOR-ACTIVATED GENE 3-1); binding / catalytic/ oxidoreductase/ zinc ion binding | chr4:17852670-17853914 FORWARDmoderately similar to ( 436) MTDH_MESCR Probable mannitol dehydrogenase (EC 1.1.1.255) (NAD-dependent mannitol dehydrogenase) - Mesembryanthemum crystallinum (Common ice plant)highly similar to ( …
		hv_19369	0.721	MLOC_65969.1	AGTTTCACGTTTGCTGTTATTCTTTTCACGATAAGACAGAGCTCTGTTGGTCTTAAAAAA	very weakly similar to (99.8) AT2G39980 | Symbols: | transferase family protein | chr2:16688437-16689885 REVERSEweakly similar to ( 172) loc_os04g30570 12004.m08162 protein conserved hypothetical protein no original description
		hv_39201	0.697	AK361880	GAAAGACAGATATTTAGGAACCGAGGAAGTAGTTTACTTTGTGCAGACCTCAAGTGTTCC	weakly similar to ( 115) AT3G53260 | Symbols: PAL2, ATPAL2 | PAL2; phenylalanine ammonia-lyase | chr3:19744256-19746619 REVERSEweakly similar to ( 147) PAL2_ORYSA Phenylalanine ammonia-lyase (EC 4.3.1.5) - Oryza sativa (Rice)weakly similar to ( 157) loc_os04g43800 12004.m09339 protein phenylalanine ammonia-lyase, putative, expressed no original description
		hv_16405	0.691	MLOC_15948.1	TGCTGGGTGAATTGTATTTTTCATGAATTGTTTAGCCTGCGGTTTGATGTGCTGAAATAA	moderately similar to ( 237) AT3G23490 | Symbols: CYN | CYN (CYANASE); DNA binding / cyanate hydratase/ hydro-lyase | chr3:8423238-8424415 REVERSEmoderately similar to ( 278) CYNS_ORYSA Cyanate hydratase (EC 4.2.1.104) (Cyanase) (Cyanate lyase) (Cyanate hydrolase) - Oryza sativa (Rice)moderately similar to ( 278) loc_os10g33270 12010.m06157 protein cyanate hydratase, putative, expressed no origin…
		hv_24740	0.66	MLOC_71136.2	TATACTTCGATTTCCTGCTCACAAATCACTGAAATCAGGGTGTTGGTCCGTAGGCCAACA	moderately similar to ( 431) AT4G37980 | Symbols: ELI3-1, ELI3, ATCAD7, CAD7 | ELI3-1 (ELICITOR-ACTIVATED GENE 3-1); binding / catalytic/ oxidoreductase/ zinc ion binding | chr4:17852670-17853914 FORWARDmoderately similar to ( 429) MTDH_MESCR Probable mannitol dehydrogenase (EC 1.1.1.255) (NAD-dependent mannitol dehydrogenase) - Mesembryanthemum crystallinum (Common ice plant)highly similar to ( …
		hv_14313	0.618	MLOC_49445.3	TACCACCACACAGTGGAGAATCAAAGTTGCTCCAGTTGAATGAAGAACAAACAAACACTC	weakly similar to ( 136) AT5G17230 | Symbols: | phytoene synthase (PSY) / geranylgeranyl-diphosphate geranylgeranyl transferase | chr5:5659839-5662087 REVERSEweakly similar to ( 136) PSY_DAUCA Phytoene synthase, chloroplast precursor (EC 2.5.1.-) - Daucus carota (Carrot)weakly similar to ( 160) loc_os12g43130 12012.m26789 protein phytoene synthase, chloroplast precursor, putative, expressed no or…
		hv_08317	0.616	MLOC_22174.2	AACTGCTGCAGAGATCGATCAAGCTTTATACAGAGCTGCTAGCTAAGCTGAGGAGTTGAA	moderately similar to ( 226) AT2G29130 | Symbols: LAC2, ATLAC2 | LAC2 (laccase 2); laccase | chr2:12525189-12527699 REVERSEvery weakly similar to (91.7) ASO_CUCMA L-ascorbate oxidase precursor (EC 1.10.3.3) (Ascorbase) (ASO) - Cucurbita maxima (Pumpkin) (Winter squash)moderately similar to ( 236) loc_os05g38390 12005.m08018 protein L-ascorbate oxidase precursor, putative no original description
		hv_39905	0.613	MLOC_15203.1	AATTCTGTAAATTTGCAGGCAAGACCATGATGAAGTCGCGCTGGAAACTTGCGTGCTCTA	moderately similar to ( 244) AT3G09220 | Symbols: LAC7 | LAC7 (laccase 7); laccase | chr3:2827434-2830477 REVERSEweakly similar to ( 119) ASO_TOBAC L-ascorbate oxidase precursor (EC 1.10.3.3) (Ascorbase) (ASO) - Nicotiana tabacum (Common tobacco)moderately similar to ( 423) loc_os01g63190 12001.m43277 protein L-ascorbate oxidase precursor, putative, expressed no original description
		hv_40414	0.532	MLOC_6426.1	TGAATTTCGTGATCTGCATCATCATGATGGTGTTGTGGGGCTCGACGGCCCAGAGGTCGG	moderately similar to ( 300) AT3G62160 | Symbols: | transferase family protein | chr3:23014333-23015808 REVERSEweakly similar to ( 107) HCBT1_DIACA Anthranilate N-benzoyltransferase protein 1 (EC 2.3.1.144) (Anthranilate N-hydroxycinnamoyl/benzoyltransferase 1) - Dianthus caryophyllus (Carnation) (Clove pink)highly similar to ( 773) loc_os01g09010 12001.m07526 protein 3-N-debenzoyl-2-deoxytaxol N…
		hv_15963	0.456	AK368346	GAATTCTCAGTTGTGCGCTTACGCCTATTTTCTTCTCTATGGAGTTTCTTCTCTAAAAAA	moderately similar to ( 448) AT5G49555 | Symbols: | amine oxidase-related | chr5:20107411-20110602 REVERSEvery weakly similar to (80.5) CRTSO_DAUCA Carotenoid isomerase, chloroplast precursor (EC 5.-.-.-) (CrtISO) - Daucus carota (Carrot)highly similar to ( 540) loc_os12g43590 12012.m08133 protein FAD binding protein, putative, expressed no original description
		hv_22000	0.449	MLOC_3543.1	AAACAACACTATCGAAATCGAGTCAATAATGAAACTAAAAACAACCGGATTTCTTTGCGC	moderately similar to ( 236) AT5G58490 | Symbols: | cinnamoyl-CoA reductase family | chr5:23643068-23644455 FORWARDweakly similar to ( 101) DFRA_VITVI Dihydroflavonol-4-reductase (EC 1.1.1.219) (DFR) (Dihydrokaempferol 4-reductase) - Vitis vinifera (Grape)moderately similar to ( 284) loc_os03g60380 12003.m10928 protein dihydroflavonol-4-reductase, putative, expressed no original description
		hv_03784	0.434	MLOC_55337.1	TACTGGCTTGGTGAAGATTTGGAGCAACACCCCTTGGTCGTCCCTATCGACGAGCACACC	moderately similar to ( 461) AT1G06570 | Symbols: PDS1, HPD | PDS1 (PHYTOENE DESATURATION 1); 4-hydroxyphenylpyruvate dioxygenase | chr1:2012173-2013543 REVERSEhighly similar to ( 711) HPPD_HORVU 4-hydroxyphenylpyruvate dioxygenase (EC 1.13.11.27) (4HPPD) (HPD) (HPPDase) (4-hydroxyphenylpyruvic acid oxidase) - Hordeum vulgare (Barley)highly similar to ( 602) loc_os02g07160 12002.m06063 protein 4-…
		hv_46207	0.409	AK375008	TTCTGTAGCCAGTGTGTTGAGTGGTGCGAGCGCTCAAGAAATACAAGCGGCCGTTCGTCG	weakly similar to ( 137) loc_os09g37850 12009.m06732 protein retrotransposon protein, putative, unclassified no original description
		hv_40447	-0.308	AK367725	GGATTTTGTTCATTTTGTAAGTTTATGTCAGCCTCATTTGTAATATCCTGTTTTGGGACC	moderately similar to ( 309) AT2G33590 | Symbols: | cinnamoyl-CoA reductase family | chr2:14224622-14226365 FORWARDweakly similar to ( 160) DFRA_VITVI Dihydroflavonol-4-reductase (EC 1.1.1.219) (DFR) (Dihydrokaempferol 4-reductase) - Vitis vinifera (Grape)moderately similar to ( 436) loc_os06g41840 12006.m091737 protein dihydroflavonol-4-reductase, putative, expressed no original description
		hv_36135	-0.358	AK376278	AATGGTGGTCAACACCTCCCGCTTGTTCTTATGGTTTTGATGCAGCATTGCCTTAACACT	moderately similar to ( 261) AT1G61680 | Symbols: TPS14, ATTPS14 | TPS14 (TERPENE SYNTHASE 14); S-linalool synthase | chr1:22772455-22774687 REVERSEweakly similar to ( 163) DCS1_GOSHI (+)-delta-cadinene synthase (EC 4.2.3.13) (D-cadinene synthase) - Gossypium hirsutum (Upland cotton)moderately similar to ( 497) loc_os02g02930 12002.m05643 protein terpene synthase 2, putative, expressed no origina…
		hv_44926	-0.412	AK368320	ATCAAGGAGAATTACAGTGTAATAGCTTAAGTGTGAACTCAAATCTCTTGTATTGTTGGC	moderately similar to ( 232) AT5G52810 | Symbols: | ornithine cyclodeaminase/mu-crystallin family protein | chr5:21399524-21400501 FORWARDmoderately similar to ( 453) loc_os10g38930 12010.m06660 protein mu-crystallin, putative, expressed no original description
		hv_27242	-0.476	MLOC_34697.1	TCATTCAGGGATGACAATGGTGATTTCAAAGCTGCCACCCCCAAGGACATTGATGCTTTT	very weakly similar to (94.7) AT2G24210 | Symbols: TPS10 | TPS10 (terpene synthase 10); (E)-beta-ocimene synthase/ myrcene synthase | chr2:10294330-10297401 FORWARDvery weakly similar to (94.7) DCS1_GOSHI (+)-delta-cadinene synthase (EC 4.2.3.13) (D-cadinene synthase) - Gossypium hirsutum (Upland cotton)very weakly similar to (81.3) loc_os03g24680 12003.m07811 protein terpene synthase 7, putative…
		hv_41661	-0.506	MLOC_69899.1	GGCCATTGCTGCTCTTCCTCCTCGTGTTGCTCTGCTCTGCTCTGCTTGGTGAATGGTGAT	weakly similar to ( 137) AT5G01190 | Symbols: LAC10 | LAC10 (laccase 10); laccase | chr5:72392-74612 FORWARDweakly similar to ( 169) loc_os05g38420 12005.m08021 protein L-ascorbate oxidase precursor, putative, expressed no original description
		hv_03588	-0.511	MLOC_63123.5	TGACATCCCACAAGAGGACCGCACTGATATTGGATGATAAGCACACGTATTGACTTACAC	very weakly similar to (92.8) loc_os09g07020 12009.m22046 protein flavonol synthase-like protein, putative, expressed no original description
		hv_13820	-0.514	MLOC_7035.1	ACTCTTTCAGAGCGCACTTTATGCGCTCGCCCCGCCCATTGCTGACTCGCCAATTAGTGT	weakly similar to ( 127) AT4G24670 | Symbols: TAR2 | TAR2 (TRYPTOPHAN AMINOTRANSFERASE RELATED 2); L-tryptophan:2-oxoglutarate aminotransferase/ L-tryptophan:pyruvate aminotransferase/ carbon-sulfur lyase | chr4:12727940-12730694 REVERSEweakly similar to ( 198) loc_os05g07720 12005.m05289 protein alliin lyase 2 precursor, putative, expressed no original description
		hv_10428	-0.583	AK369517	GATATTTTCTTCCGGACCTTAAGAACCATTCACAAATTATACAGCAATATACTGGCATGA	moderately similar to ( 257) AT1G63970 | Symbols: ISPF, MECPS | ISPF; 2-C-methyl-D-erythritol 2,4-cyclodiphosphate synthase | chr1:23738923-23740336 REVERSEmoderately similar to ( 259) ISPF_CATRO 2-C-methyl-D-erythritol 2,4-cyclodiphosphate synthase, chloroplast precursor (EC 4.6.1.12) (MECPS) (MECDP-synthase) - Catharanthus roseus (Rosy periwinkle) (Madagascar periwinkle)moderately similar to ( …
		hv_41996	-0.592	MLOC_56110.20	TGTTCTGTGGTGTTTCCTGTGTAAACCTTATGCAAGTCTCCCGGCATATATTGCTACTTG	weakly similar to ( 137) AT1G79460 | Symbols: GA2, KS, ATKS | GA2 (GA REQUIRING 2); ent-kaurene synthase | chr1:29890568-29894436 FORWARDweakly similar to ( 139) KSB_CUCMA Ent-kaurene synthase B, chloroplast precursor (EC 4.2.3.19) (KSB) - Cucurbita maxima (Pumpkin) (Winter squash)moderately similar to ( 209) loc_os04g52230 12004.m10118 protein ent-kaurene synthase B, chloroplast precursor, putat…
		hv_17625	-0.621	AK363280	ATGGGAATCAGGCTTTATGTCCTATACTGTCTGGATGATAATAAATCGATTGTTTCGAAA	weakly similar to ( 181) AT4G36810 | Symbols: GGPS1 | GGPS1 (GERANYLGERANYL PYROPHOSPHATE SYNTHASE 1); farnesyltranstransferase | chr4:17343513-17344628 FORWARDweakly similar to ( 189) GGPPS_HEVBR Geranylgeranyl pyrophosphate synthetase, chloroplast precursor (GGPP synthetase) [Includes: Dimethylallyltranstransferase (EC 2.5.1.1); Geranyltranstransferase (EC 2.5.1.10); Farnesyltranstransferase (E…
		hv_19297	-0.635	AK363518	TCTCATTGAGTCTCAGAAAAAAGATTAAATTTGTGACCCGTGTTCGCAGTGAGTGACAGG	weakly similar to ( 195) AT4G39330 | Symbols: ATCAD9, CAD9 | CAD9 (CINNAMYL ALCOHOL DEHYDROGENASE 9); binding / catalytic/ oxidoreductase/ zinc ion binding | chr4:18291268-18292740 FORWARDweakly similar to ( 194) MTDH_MEDSA Probable mannitol dehydrogenase (EC 1.1.1.255) (NAD-dependent mannitol dehydrogenase) - Medicago sativa (Alfalfa)moderately similar to ( 274) loc_os04g15920 12004.m06772 prote…
		hv_06759	-0.762	MLOC_53549.1	AAGCTACAAATTCAGATGTGTATGAAAAATTCGGTATCAAAACGTGTACTCCCTCTGTTT	weakly similar to ( 136) AT3G09220 | Symbols: LAC7 | LAC7 (laccase 7); laccase | chr3:2827434-2830477 REVERSEvery weakly similar to (98.2) ASO_CUCSA L-ascorbate oxidase precursor (EC 1.10.3.3) (Ascorbase) (ASO) - Cucumis sativus (Cucumber)weakly similar to ( 189) loc_os01g63200 12001.m12437 protein L-ascorbate oxidase precursor, putative, expressed no original description
		hv_21542	-0.785	MLOC_71382.1	AGACAGTACTGCCCCTGTGTTTCTACAGGTCTATTTTAATCCATGCATATTCTTTTCTTT	weakly similar to ( 126) loc_os04g53920 12004.m10284 protein leucoanthocyanidin reductase, putative no original description
		hv_40181	-0.812	AK249019.1	TATGACAACTCGCTTAACTTTTGCCTCGTTGCAAGCCTTCAACACATTCAGTGTGCCTGT	moderately similar to ( 372) AT2G33590 | Symbols: | cinnamoyl-CoA reductase family | chr2:14224622-14226365 FORWARDmoderately similar to ( 213) DFRA_MAIZE Dihydroflavonol-4-reductase (EC 1.1.1.219) (DFR) (Dihydrokaempferol 4-reductase) - Zea mays (Maize)highly similar to ( 502) loc_os06g41810 12006.m08713 protein dihydroflavonol-4-reductase, putative, expressed no original description
		hv_15628	-0.875	AK249019.1	CCTGTTAAAGCTTGAACATATTGCCCATTTTTCAGTTCAAAAATACTGCCCATTTTCCTT	moderately similar to ( 352) AT2G33600 | Symbols: | cinnamoyl-CoA reductase family | chr2:14226873-14228498 FORWARDmoderately similar to ( 209) DFRA_MAIZE Dihydroflavonol-4-reductase (EC 1.1.1.219) (DFR) (Dihydrokaempferol 4-reductase) - Zea mays (Maize)moderately similar to ( 496) loc_os06g41810 12006.m08713 protein dihydroflavonol-4-reductase, putative, expressed no original description
		hv_15025	-0.972	MLOC_13639.1	ATTTGAACATTTTGTTAGAAGGAGAAGGCACGGGGAGGCTGCTGAGATATGACCCAGAAA	moderately similar to ( 234) AT3G59530 | Symbols: | strictosidine synthase family protein | chr3:21993710-21995164 FORWARDmoderately similar to ( 291) loc_os03g15710 12003.m07008 protein strictosidine synthase 1 precursor, putative, expressed no original description
		hv_39487	-1.013	AK363518	TACAACGGCATCTTCTGGGACGGCAGCGTCACCTACGGCGGCTACTCCAACATGCTCGTC	moderately similar to ( 202) AT4G39330 | Symbols: ATCAD9, CAD9 | CAD9 (CINNAMYL ALCOHOL DEHYDROGENASE 9); binding / catalytic/ oxidoreductase/ zinc ion binding | chr4:18291268-18292740 FORWARDmoderately similar to ( 205) MTDH_FRAAN Probable mannitol dehydrogenase (EC 1.1.1.255) (NAD-dependent mannitol dehydrogenase) - Fragaria ananassa (Strawberry)moderately similar to ( 325) loc_os04g15920 12004…
		hv_46483	-1.035	MLOC_36472.3	CCTAGAGAAAATTAAGAGACATTGTAATTCTTTGGGCGCCTAGTACTATCTCTTTAATCA	highly similar to ( 533) AT5G09360 | Symbols: LAC14 | LAC14 (laccase 14); laccase | chr5:2906426-2908658 REVERSEmoderately similar to ( 220) ASO_CUCSA L-ascorbate oxidase precursor (EC 1.10.3.3) (Ascorbase) (ASO) - Cucumis sativus (Cucumber)highly similar to ( 692) loc_os02g51440 12002.m10178 protein laccase, putative no original description
		hv_43119	-1.304	MLOC_5439.1	ATCCGAACGGGCCTACTATTTCTAGTATATAATACAGCACTTCCCATTACAACCAAAAAA	very weakly similar to (80.1) AT2G18620 | Symbols: | geranylgeranyl pyrophosphate synthase, putative / GGPP synthetase, putative / farnesyltranstransferase, putative | chr2:8078317-8079360 FORWARDvery weakly similar to (93.6) GGPPS_CAPAN Geranylgeranyl pyrophosphate synthetase, chloroplast precursor (GGPP synthetase) (GGPS) [Includes: Dimethylallyltranstransferase (EC 2.5.1.1); Geranyltranstransf…
		hv_19298	-1.339	AK363518	GGTTCTTAATTTGTCTGCGATTAAATTGTACCATGTCAATATCTCACTGAGTCTCAGAAA	weakly similar to ( 195) AT4G39330 | Symbols: ATCAD9, CAD9 | CAD9 (CINNAMYL ALCOHOL DEHYDROGENASE 9); binding / catalytic/ oxidoreductase/ zinc ion binding | chr4:18291268-18292740 FORWARDweakly similar to ( 196) MTDH_MEDSA Probable mannitol dehydrogenase (EC 1.1.1.255) (NAD-dependent mannitol dehydrogenase) - Medicago sativa (Alfalfa)moderately similar to ( 274) loc_os04g15920 12004.m06772 prote…
		hv_15166	-1.585	AK367685	GATAATGGACGTGTGTTAATTAAACAGACCTTGTAATGTACAAGTAGTACCCTGTTTTAG	moderately similar to ( 396) AT4G15560 | Symbols: CLA1, DEF, CLA, DXS, DXPS2 | CLA1 (CLOROPLASTOS ALTERADOS 1); 1-deoxy-D-xylulose-5-phosphate synthase | chr4:8884218-8887254 FORWARDmoderately similar to ( 401) DXS_ORYSA Probable 1-deoxy-D-xylulose-5-phosphate synthase, chloroplast precursor (EC 2.2.1.7) (1-deoxyxylulose-5-phosphate synthase) (DXP synthase) (DXPS) - Oryza sativa (Rice)moderately …
		hv_02056	-1.64	MLOC_65378.1	AACACCAATCAGTCATCATCACCAACAAAGCTACCTTGAGTTATACAGCGGCTTACGACG	weakly similar to ( 105) AT5G54160 | Symbols: ATOMT1, OMT1 | ATOMT1 (O-METHYLTRANSFERASE 1); caffeate O-methyltransferase/ myricetin 3'-O-methyltransferase/ quercetin 3-O-methyltransferase | chr5:21982075-21984167 FORWARDweakly similar to ( 165) OMT1_ORYSA Quercetin 3-O-methyltransferase 1 precursor (EC 2.1.1.76) (Flavonol 3-O-methyltransferase 1) - Oryza sativa (Rice)weakly similar to ( 165) loc…
		hv_44283	-1.785		GTAGTCGTTTGTGTGTTTTCTTATTGCGAGTTGCACGAATACTATCTTTCTTTATCTATC	moderately similar to ( 421) AT5G13930 | Symbols: CHS, TT4, ATCHS | TT4 (TRANSPARENT TESTA 4); naringenin-chalcone synthase | chr5:4488762-4490035 FORWARDmoderately similar to ( 433) CHSA_PETHY Chalcone synthase A (EC 2.3.1.74) (Naringenin-chalcone synthase A) - Petunia hybrida (Petunia)moderately similar to ( 422) loc_os11g32650 12011.m07166 protein chalcone synthase, putative, expressed no orig…
		hv_44100	-1.822		GCTGTAGTCGTTTGTGTGTTTTCTTATTGCGAGTTGCACGAATACTATCTTTCTTTATCC	moderately similar to ( 421) AT5G13930 | Symbols: CHS, TT4, ATCHS | TT4 (TRANSPARENT TESTA 4); naringenin-chalcone synthase | chr5:4488762-4490035 FORWARDmoderately similar to ( 433) CHSA_PETHY Chalcone synthase A (EC 2.3.1.74) (Naringenin-chalcone synthase A) - Petunia hybrida (Petunia)moderately similar to ( 422) loc_os11g32650 12011.m07166 protein chalcone synthase, putative, expressed no orig…
		hv_20965	-2.052	MLOC_13618.1	AGAGAAGATAAAGTTGTTCCCATGCCATGCAAGGAGATCTTCTGGAGGTTCAACCAGACA	weakly similar to ( 169) AT1G79460 | Symbols: GA2, KS, ATKS | GA2 (GA REQUIRING 2); ent-kaurene synthase | chr1:29890568-29894436 FORWARDweakly similar to ( 172) KSB_CUCMA Ent-kaurene synthase B, chloroplast precursor (EC 4.2.3.19) (KSB) - Cucurbita maxima (Pumpkin) (Winter squash)moderately similar to ( 258) loc_os04g52230 12004.m10118 protein ent-kaurene synthase B, chloroplast precursor, putat…
17	Hormone metabolism
		hv_11799	3.245	MLOC_6861.1	CGGAGGTTAAAATCCTGAAGATTCATTGTGTGCTCGAAAATAAATAAAACTCCATGATCA	very weakly similar to (81.3) AT1G17010 | Symbols: | oxidoreductase, 2OG-Fe(II) oxygenase family protein | chr1:5817667-5819183 FORWARDweakly similar to ( 184) loc_os08g37456 12008.m080186 protein flavonol synthase/flavanone 3-hydroxylase, putative, expressed no original description
		hv_44094	2.522	MLOC_21495.1	CGAAGTCTGTTCATTCATTCACCAGTTCTTTTGTACATGAAAATATACGAAGAACATGAC	weakly similar to ( 109) loc_os03g45850 12003.m09608 protein OsSAUR16 - Auxin-responsive SAUR gene family member no original description
		hv_29667	2.487	AK365103	CTCATGATCACTGTGATATAGTAGCAGTAGTAGTAATAATAAAGCTTGACCATCTTCATC	highly similar to ( 754) AT3G14440 | Symbols: NCED3, ATNCED3, STO1, SIS7 | NCED3 (NINE-CIS-EPOXYCAROTENOID DIOXYGENASE 3); 9-cis-epoxycarotenoid dioxygenase | chr3:4831678-4833477 REVERSEhighly similar to ( 927) loc_os12g42280 12012.m08007 protein viviparous-14, putative, expressed no original description
		hv_44440	2.394	MLOC_44478.2	CGGTGCTTTTATAAAAGAGATGTTACCGGTATTTGACGCAAGGATAACTTGTGGCCGTCC	moderately similar to ( 397) AT4G10500 | Symbols: | oxidoreductase, 2OG-Fe(II) oxygenase family protein | chr4:6491089-6492342 FORWARDweakly similar to ( 199) FL3H_DIACA Naringenin,2-oxoglutarate 3-dioxygenase (EC 1.14.11.9) (Flavonone-3-hydroxylase) (F3H) (FHT) - Dianthus caryophyllus (Carnation) (Clove pink)highly similar to ( 595) loc_os04g49210 12004.m09856 protein naringenin,2-oxoglutarate 3…
		hv_44634	2.381	MLOC_44478.2	CCTTGACACTGGAGATACGACCGGTGCTTTTATATTATTAAAAACTTTAGGTGTTCTATT	moderately similar to ( 415) AT4G10500 | Symbols: | oxidoreductase, 2OG-Fe(II) oxygenase family protein | chr4:6491089-6492342 FORWARDmoderately similar to ( 219) FL3H_DIACA Naringenin,2-oxoglutarate 3-dioxygenase (EC 1.14.11.9) (Flavonone-3-hydroxylase) (F3H) (FHT) - Dianthus caryophyllus (Carnation) (Clove pink)highly similar to ( 613) loc_os04g49210 12004.m09856 protein naringenin,2-oxoglutara…
		hv_45961	2.203	MLOC_81291.1	GGAGTAATTGTTTAGCACGGTGCTGCTACATATTACATGTTATGTCAAAGTTAATTACTC	moderately similar to ( 431) AT5G56970 | Symbols: CKX3, ATCKX3 | CKX3 (CYTOKININ OXIDASE 3); amine oxidase/ cytokinin dehydrogenase | chr5:23044944-23048245 REVERSEmoderately similar to ( 491) CKX1_MAIZE Cytokinin dehydrogenase 1 precursor (EC 1.5.99.12) (Cytokinin oxidase 1) (CKO 1) (COX 1) (ZmCKX1) - Zea mays (Maize)highly similar to ( 663) loc_os01g10110 12001.m07633 protein cytokinin dehydrog…
		hv_45313	2.101	AK370652	CGCTGAGTGGTTGATTTTGCTGTCCAACGCGCCCGATTAAAAAACTGGTCAACTTCGTGG	moderately similar to ( 436) AT1G51760 | Symbols: IAR3, JR3 | IAR3 (IAA-ALANINE RESISTANT 3); IAA-Ala conjugate hydrolase/ metallopeptidase | chr1:19199562-19201424 FORWARDhighly similar to ( 607) loc_os01g51060 12001.m11287 protein IAA-amino acid hydrolase ILR1-like 4 precursor, putative, expressed no original description
		hv_16849	1.703	AK366264	CGGGCATGTGTAGTGTATCATTTCCACAAACAATTTACTTATGTACTCCCATGTAATGCC	moderately similar to ( 264) AT1G76690 | Symbols: OPR2, ATOPR2 | OPR2 | chr1:28778976-28780355 FORWARDmoderately similar to ( 335) loc_os06g11200 12006.m05837 protein 12-oxophytodienoate reductase 2, putative, expressed no original description
		hv_43294	1.629	AK370652	AAACTACAAAGATGAAATCATAGGGGGTGCCAGAACAGAGAACATGATTACTTGATTAGC	moderately similar to ( 436) AT1G51760 | Symbols: IAR3, JR3 | IAR3 (IAA-ALANINE RESISTANT 3); IAA-Ala conjugate hydrolase/ metallopeptidase | chr1:19199562-19201424 FORWARDhighly similar to ( 607) loc_os01g51060 12001.m11287 protein IAA-amino acid hydrolase ILR1-like 4 precursor, putative, expressed no original description
		hv_13574	1.618	MLOC_67097.1	TGTGCAGAGACTCAGAACAGTTTGTATCCTGGGTATTGGATTTGGATGTTGCTGTTTCCC	weakly similar to ( 150) AT5G50720 | Symbols: ATHVA22E, HVA22E | ATHVA22E | chr5:20633442-20634502 REVERSEweakly similar to ( 155) HVA22_HORVU Protein HVA22 - Hordeum vulgare (Barley)moderately similar to ( 201) loc_os11g30500 12011.m06958 protein HVA22-like protein e, putative, expressed no original description
		hv_01130	1.494	MLOC_68045.2	ATGCTTTAGAGAATTGACTAGTAGAATGCCCGTGTGTTACCCCGGGCTTTTGAGTTATTT	moderately similar to ( 241) AT5G16010 | Symbols: | 3-oxo-5-alpha-steroid 4-dehydrogenase family protein / steroid 5-alpha-reductase family protein | chr5:5227982-5229012 FORWARDmoderately similar to ( 325) loc_os07g06800 12007.m05140 protein 3-oxo-5-alpha-steroid 4-dehydrogenase 2, putative, expressed no original description
		hv_12889	1.451	MLOC_77560.1	ATTATACATACGTATGCACATCTTCACCGGCCATGAGGACATCTACGCATATGGAGTGGT	moderately similar to ( 298) AT5G05600 | Symbols: | oxidoreductase, 2OG-Fe(II) oxygenase family protein | chr5:1672266-1674602 FORWARDweakly similar to ( 159) LDOX_MALDO Leucoanthocyanidin dioxygenase (EC 1.14.11.19) (LDOX) (Leucocyanidin oxygenase) (Leucoanthocyanidin hydroxylase) (Anthocyanidin synthase) - Malus domestica (Apple) (Malus sylvestris)moderately similar to ( 377) loc_os03g18030 120…
		hv_12711	1.196	MLOC_65147.1	CACTTTCTCCTTCTGAATAAAGAAGAAGAGGAGAAATAAAAGGTCTGAAACGATATGAGA	moderately similar to ( 219) AT3G11180 | Symbols: | oxidoreductase, 2OG-Fe(II) oxygenase family protein | chr3:3504249-3506688 FORWARDweakly similar to ( 126) ACCO1_ORYSA 1-aminocyclopropane-1-carboxylate oxidase 1 (EC 1.14.17.4) (ACC oxidase 1) (Ethylene-forming enzyme) (EFE) - Oryza sativa (Rice)moderately similar to ( 271) loc_os05g03640 12005.m04898 protein flavonol synthase/flavanone 3-hydro…
		hv_13630	1.182	MLOC_69262.1	TGTAATTTATTTCACCAAAGCCTCTGTACTCCGCCAACTCCATGAGCAGAGTCTTAGCAA	highly similar to ( 556) AT2G06050 | Symbols: OPR3 | OPR3 (OPDA-REDUCTASE 3); 12-oxophytodienoate reductase | chr2:2359240-2361971 REVERSEhighly similar to ( 725) loc_os08g35740 12008.m080177 protein 12-oxophytodienoate reductase 3, putative, expressed no original description
		hv_24754	1.164	MLOC_50915.2	TTTGTTTCTGTAGTGTTGTACCTCATTCTGGATGATTCCCACCTTTGTAGGAGTAAAAAA	weakly similar to ( 122) AT3G24650 | Symbols: ABI3, SIS10 | ABI3 (ABA INSENSITIVE 3); DNA binding / basal transcription repressor/ transcription activator/ transcription factor | chr3:8997911-9000780 FORWARDweakly similar to ( 121) VIV1_MAIZE Regulatory protein viviparous-1 - Zea mays (Maize)weakly similar to ( 190) loc_os04g58000 12004.m10682 protein B3 DNA binding domain containing protein, exp…
		hv_01173	0.987	AK364775	GATGATAACTGTAATCGTGGTGTATAACGTAGTCGTGTGTGCGCGTCGACCTTCTGTTTA	moderately similar to ( 238) AT1G78440 | Symbols: ATGA2OX1 | ATGA2OX1 (gibberellin 2-oxidase 1); gibberellin 2-beta-dioxygenase | chr1:29511772-29512990 REVERSEmoderately similar to ( 232) G2OX1_PEA Gibberellin 2-beta-dioxygenase 1 (EC 1.14.11.13) (Gibberellin 2-beta-hydroxylase 1) (Gibberellin 2-oxidase 1) (GA 2-oxidase 1) (Protein SLENDER) - Pisum sativum (Garden pea)moderately similar to ( 350…
		hv_07410	0.971	AK360494	CTTTTGTCTGGCCAGTTGATTCTGGAAATGAAAATCATATGATCTCATCTACTCAAGCTC	moderately similar to ( 296) AT4G34890 | Symbols: ATXDH1, XDH1 | XDH1 (XANTHINE DEHYDROGENASE 1); xanthine dehydrogenase | chr4:16618736-16624983 REVERSEweakly similar to ( 108) ALDO1_ORYSA Probable aldehyde oxidase 1 (EC 1.2.3.1) (AO-1) - Oryza sativa (Rice)moderately similar to ( 346) loc_os03g31550 12003.m34889 protein xanthine dehydrogenase/oxidase, putative, expressed no original description
		hv_19439	0.965	MLOC_69572.1	ATTCCGACAGATGCTTGAAACATTTGTAAATCAATGGTAAATAATCCAGAGTACTAGCTC	very weakly similar to (86.7) AT1G72520 | Symbols: | lipoxygenase, putative | chr1:27308611-27312589 FORWARDweakly similar to ( 108) LOX5_ORYSA Putative lipoxygenase 5 (EC 1.13.11.12) - Oryza sativa (Rice)very weakly similar to (82.8) loc_os03g08220 12003.m06331 protein lipoxygenase 6, putative, expressed no original description
		hv_07735	0.839	BM372056	ATCACACGCTCACCCATTGCAACATGTGAACAGCATGCATGTGAGTAGCAACCATTCATT	very weakly similar to (82.8) IAA14_ORYSA Auxin-responsive protein IAA14 (Indoleacetic acid-induced protein 14) - Oryza sativa (Rice)very weakly similar to (82.8) loc_os03g58350 12003.m10745 protein OsIAA14 - Auxin-responsive Aux/IAA gene family member, expressed no original description
		hv_36145	0.771	AK363330	AGCCTTGCCGTTACCAGATGAACAAAAATCAAAGTATCTACTAATCTGTTTAACTCCATA	weakly similar to ( 154) AT2G36270 | Symbols: ABI5, GIA1 | ABI5 (ABA INSENSITIVE 5); DNA binding / transcription activator/ transcription factor | chr2:15204980-15206571 REVERSEmoderately similar to ( 404) loc_os06g10880 12006.m091641 protein bZIP transcription factor family protein, expressed no original description
		hv_10597	0.749	AK248278.1	GCGAAAAGATTTGTACTACTCACTACTTTTTGTGTATGTAAAATGCAATCCTTTGTGCGT	moderately similar to ( 391) AT1G77330 | Symbols: | 1-aminocyclopropane-1-carboxylate oxidase, putative / ACC oxidase, putative | chr1:29063215-29064447 REVERSEmoderately similar to ( 309) ACCO1_PETHY 1-aminocyclopropane-1-carboxylate oxidase 1 (EC 1.14.17.4) (ACC oxidase 1) (Ethylene-forming enzyme) (EFE) (ACCO) - Petunia hybrida (Petunia)highly similar to ( 548) loc_os05g05680 12005.m27705 prot…
		hv_06257	0.73	AK360384	CCTTCCACGACGAATATCTACATTGTAGCAGGTGAAATATATGGTGGACATAGTATGGAC	moderately similar to ( 271) AT2G37980 | Symbols: | unknown protein | chr2:15894162-15897452 REVERSEmoderately similar to ( 324) loc_os01g63230 12001.m12439 protein axi 1 like protein, putative, expressed no original description
		hv_42742	0.678	AK366287	GGCAAAGTGGGAGTACCATGTCATGTGCTATTATTAAATTAGATGGATGAAAGTGCAATT	moderately similar to ( 378) AT5G42650 | Symbols: AOS, CYP74A, DDE2 | AOS (ALLENE OXIDE SYNTHASE); allene oxide synthase/ hydro-lyase/ oxygen binding | chr5:17097803-17099359 REVERSEmoderately similar to ( 487) C74A1_ORYSA Cytochrome P450 74A1, chloroplast precursor (EC 4.2.1.92) (Allene oxide synthase 1) (Hydroperoxide dehydrase 1) - Oryza sativa (Rice)moderately similar to ( 487) loc_os03g55800…
		hv_06430	0.673	BJ479455	AGCTCGATCCACCGGTTCGCGAGGGAGGTCTTCGGCAAGATCCTCAAAGACAGCAACAAT	moderately similar to ( 276) AT2G41510 | Symbols: ATCKX1, CKX1 | CKX1 (CYTOKININ OXIDASE/DEHYDROGENASE 1); cytokinin dehydrogenase | chr2:17314626-17316861 FORWARDweakly similar to ( 139) CKX1_MAIZE Cytokinin dehydrogenase 1 precursor (EC 1.5.99.12) (Cytokinin oxidase 1) (CKO 1) (COX 1) (ZmCKX1) - Zea mays (Maize)moderately similar to ( 339) loc_os01g71310 12001.m13174 protein cytokinin dehydroge…
		hv_07723	0.671	AK370882	AGCGATGATTTGCCGATCCGTTCAAGGCAGGAACTGGTTTTCACCGAAGAATATAAACCT	moderately similar to ( 375) AT5G20960 | Symbols: AAO1, AO1, ATAO, ATAO1 | AAO1 (ARABIDOPSIS ALDEHYDE OXIDASE 1); aldehyde oxidase/ indole-3-acetaldehyde oxidase | chr5:7116783-7122338 FORWARDhighly similar to ( 650) ALDO2_ORYSA Probable aldehyde oxidase 2 (EC 1.2.3.1) (AO-2) - Oryza sativa (Rice)highly similar to ( 650) loc_os03g57690 12003.m10683 protein aldehyde oxidase 1, putative, expressed …
		hv_17046	0.655	MLOC_194.1	GTTCACATGCAAACCGTCATGGATCTGCCTTTGTTTGTGGTTTGTATTAATTTTGATATT	weakly similar to ( 127) AT5G23530 | Symbols: AtCXE18 | AtCXE18 (Arabidopsis thaliana carboxyesterase 18); carboxylesterase | chr5:7933366-7934373 REVERSEvery weakly similar to (88.6) GID1_ORYSA Gibberellin receptor GID1 (EC 3.-.-.-) (Gibberellin-insensitive dwarf protein 1) (Protein GIBBERELLIN INSENSITIVE DWARF1) - Oryza sativa (Rice)moderately similar to ( 248) loc_os07g44910 12007.m079767 pro…
		hv_22417	0.634	AK375648	AAGACCTATACGATAAGTACATCGACATTAAAGGGATCCCGGAGCTTTCCGTCATCCACA	weakly similar to ( 191) AT5G20960 | Symbols: AAO1, AO1, ATAO, ATAO1 | AAO1 (ARABIDOPSIS ALDEHYDE OXIDASE 1); aldehyde oxidase/ indole-3-acetaldehyde oxidase | chr5:7116783-7122338 FORWARDmoderately similar to ( 304) ALDO2_ORYSA Probable aldehyde oxidase 2 (EC 1.2.3.1) (AO-2) - Oryza sativa (Rice)moderately similar to ( 304) loc_os03g57690 12003.m10683 protein aldehyde oxidase 1, putative, expres…
		hv_18179	0.589	AK358044	CCATTCAATTACTTCGTGGCCGTGTCTGCATTCTCAATGTATCTTCGCTCTCTCAAAAAA	weakly similar to ( 134) AT2G04850 | Symbols: | auxin-responsive protein-related | chr2:1704298-1705608 FORWARDweakly similar to ( 171) loc_os03g09850 12003.m06440 protein dopamine beta-monooxygenase, putative, expressed no original description
		hv_23448	0.58	MLOC_55029.1	ATTGTTGAGTTCATCTTGCCGGTATTGCACCAAAAGTGCAGGCATTTTGCTGGGCAGATA	nearly identical (1015) AT1G55020 | Symbols: LOX1 | LOX1; lipoxygenase | chr1:20525798-20530143 FORWARDnearly identical (1419) LOX4_ORYSA Probable lipoxygenase 4 (EC 1.13.11.12) - Oryza sativa (Rice)nearly identical (1419) loc_os03g49380 12003.m35371 protein lipoxygenase 4, putative, expressed no original description
		hv_13439	0.578	MLOC_53402.1	GCTCACAAGAATGAGGTATGCTTATCCATGGTGGAAAGAGAAATCATTGACTCGGACTTG	moderately similar to ( 354) AT5G15740 | Symbols: | unknown protein | chr5:5134788-5136956 REVERSEmoderately similar to ( 396) loc_os06g17390 12006.m06451 protein auxin-independent growth promoter, putative, expressed no original description
		hv_37195	0.563	AK360886	ACAACAACACGGTGGCAACCTCAGAAAACATGATGCGGAACGCAACAACGAATGTTTGTT	moderately similar to ( 219) AT1G09740 | Symbols: | ethylene-responsive protein, putative | chr1:3154603-3155834 FORWARDmoderately similar to ( 296) loc_os02g52314 12002.m10262 protein ER6 protein, putative, expressed no original description
		hv_24272	0.542	MLOC_36949.2	CCATTCAGGCTCATGTCGAACCACCTGGGCGTAGTACTGACCTTCCCTGTCTACCTCGTG	moderately similar to ( 218) AT2G01830 | Symbols: WOL, CRE1, WOL1, AHK4, ATCRE1 | WOL (WOODEN LEG); cytokinin receptor/ osmosensor/ phosphoprotein phosphatase/ protein histidine kinase | chr2:363332-367429 REVERSEmoderately similar to ( 271) loc_os03g50860 12003.m10071 protein histidine kinase, putative, expressed no original description
		hv_24776	0.535	MLOC_76165.1	GTTCCCCCACCCTTTTGTTTATGGTATGCCGTGTAGTGTAGCTAGTGTTGCTGATCTTTA	weakly similar to ( 138) loc_os02g55320 12002.m10558 protein two-component response regulator ARR18, putative, expressed no original description
		hv_07064	0.5	AK367367	TTCAGGGGATTCCCCTTATTTAGTGCCAGCTTGTGGATGTAGTTTTGATAAACCAAAAAA	moderately similar to ( 204) AT1G17420 | Symbols: LOX3 | LOX3; electron carrier/ iron ion binding / lipoxygenase/ metal ion binding / oxidoreductase, acting on single donors with incorporation of molecular oxygen, incorporation of two atoms of oxygen | chr1:5977512-5981384 FORWARDmoderately similar to ( 291) LOX6_ORYSA Probable lipoxygenase 6 (EC 1.13.11.12) - Oryza sativa (Rice)moderately simila…
		hv_05389	0.489	MLOC_3817.1	ATCTAGTTGCAACCTCTTCCCCTTTCTTCAGCTAAAACCGAGAAGAAAGATCGGGAGAAC	weakly similar to ( 111) loc_os06g48850 12006.m09411 protein OsSAUR27 - Auxin-responsive SAUR gene family member no original description
		hv_15600	0.478	MLOC_64867.2	TTCAGGTGGAACTTCACGATGCCGGCAATCGTCCTGGGATCCATCTCCATCCTGTCGGAT	moderately similar to ( 317) AT1G23080 | Symbols: PIN7 | PIN7 (PIN-FORMED 7); auxin efflux transmembrane transporter/ auxin:hydrogen symporter/ transporter | chr1:8180768-8183406 REVERSEhighly similar to ( 579) PIN1_ORYSA Auxin efflux carrier component 1 (OsPIN1) (Ethylene insensitive root 1 homolog) - Oryza sativa (Rice)highly similar to ( 579) loc_os02g50960 12002.m33866 protein auxin efflux ca…
		hv_21070	0.465	MLOC_1250.1	GGAAATTTGGAATGGAACTAAGAACCGAAGACTTCTTTCCTTGCTTTGCGCCTGAGTTTC	weakly similar to ( 189) AT5G08350 | Symbols: | GRAM domain-containing protein / ABA-responsive protein-related | chr5:2686417-2687175 REVERSEmoderately similar to ( 307) loc_os04g44510 12004.m09410 protein FIP1, putative, expressed no original description
		hv_10485	0.402	MLOC_10789.1	TGTAGTACTACTCCAATGTTGTTGTTTGCGTGACGAAGAGTGAATGGTGACGCCTTTCCT	moderately similar to ( 296) AT3G61750 | Symbols: | auxin-responsive protein -related | chr3:22857897-22859254 REVERSEhighly similar to ( 530) loc_os01g48850 12001.m11074 protein dopamine beta-monooxygenase, putative, expressed no original description
		hv_04432	0.373	BI777262	AAGAACGTGACGGCTGCGGTGCACGCCAAGGGCGGCCTCATCGCGCTGCATATCTGGCAC	very weakly similar to (94.7) AT2G06050 | Symbols: OPR3 | OPR3 (OPDA-REDUCTASE 3); 12-oxophytodienoate reductase | chr2:2359240-2361971 REVERSEvery weakly similar to (98.2) loc_os06g11280 12006.m05845 protein 12-oxophytodienoate reductase 2, putative, expressed no original description
		hv_15827	-0.456	MLOC_75032.1	GTGAAAACTCAAGATCAAAGACTGGATTGGTCCGATCGACTGCATCTTAAAGTGGAGCCA	very weakly similar to (95.5) AT5G20400 | Symbols: | oxidoreductase, 2OG-Fe(II) oxygenase family protein | chr5:6894871-6896185 FORWARDmoderately similar to ( 209) loc_os06g08060 12006.m05528 protein leucoanthocyanidin dioxygenase, putative, expressed no original description
		hv_13184	-0.468	MLOC_5149.1	ATCATGCCGGGTTCGTCTCCGGTTCCTTCCAATCCATCAACAACGACGGTGCTTCCAACG	weakly similar to ( 101) loc_os02g42440 12002.m09279 protein FIP1, putative, expressed no original description
		hv_42000	-0.469	MLOC_76403.3	AATAAAAACATGGATCTGACAAACTTCTGCCCTTTCTGAATCGTGTGTTATAGGCCTGCG	weakly similar to ( 119) loc_os01g73760 12001.m13403 protein tRNA isopentenyltransferase, mitochondrial precursor, putative, expressed no original description
		hv_21069	-0.511	MLOC_57980.1	AAGCTTGACGAAGAACGATCGATCAACTAGGTGGTGGGTTAACTTAGCGAGTAAGGTATC	moderately similar to ( 226) loc_os04g44500 12004.m09409 protein FIP1, putative, expressed no original description
		hv_14335	-0.564	AK373666	TGAATGTGCTCTTCACTTTCACCTTCGGGTTGATCTTCGGTTGGATCGTCATAAAGGTCA	weakly similar to ( 107) loc_os09g31478 12009.m06269 protein auxin hydrogen symporter, putative, expressed no original description
		hv_12793	-0.594	BI959950	ATCAGTTCAGGAAAGACTTCACACTTTTCCTGAAGCTGAGAGCCAAAGAATTGGTCTCGG	weakly similar to ( 139) AT5G66430 | Symbols: | S-adenosyl-L-methionine:carboxyl methyltransferase family protein | chr5:26525410-26526799 REVERSEweakly similar to ( 129) BAMT_ANTMA Benzoate carboxyl methyltransferase (EC 2.1.1.-) (S-adenosyl-L-methionine:benzoic acid carboxyl methyltransferase) - Antirrhinum majus (Garden snapdragon)moderately similar to ( 259) loc_os06g20920 12006.m06749 protei…
		hv_19253	-0.604	MLOC_3130.2	CGAGTTACCTGACAGATATAGAGTGCAACCAAGGACAGATCATACTCTGTCACTACTACC	moderately similar to ( 223) AT1G06620 | Symbols: | 2-oxoglutarate-dependent dioxygenase, putative | chr1:2025618-2027094 FORWARDmoderately similar to ( 206) DV4H_CATRO Desacetoxyvindoline 4-hydroxylase (EC 1.14.11.20) - Catharanthus roseus (Rosy periwinkle) (Madagascar periwinkle)moderately similar to ( 301) loc_os04g10350 12004.m06287 protein 1-aminocyclopropane-1-carboxylate oxidase, putative,…
		hv_41712	-0.605	MLOC_1615.3	AGTCAGTGAGCTGCAGGTGCAATTCATGAACATGAACATGAAAGCATTGATCGGAAAAAA	moderately similar to ( 268) AT2G40940 | Symbols: ERS1, ERS | ERS1 (ETHYLENE RESPONSE SENSOR 1); ethylene binding / protein histidine kinase/ receptor | chr2:17084635-17086819 REVERSEmoderately similar to ( 289) ETR1_MALDO Ethylene receptor (EC 2.7.13.3) - Malus domestica (Apple) (Malus sylvestris)moderately similar to ( 420) loc_os05g06320 12005.m27546 protein ethylene receptor, putative, expres…
		hv_24774	-0.689	MLOC_11341.2	TTTCAATCAGTGATGGGTTTTCTGTCGACAAGTTACGGTTGCACATCCCGTTCGATGATG	very weakly similar to (86.3) loc_os06g08440 12006.m05563 protein two-component response regulator ARR1, putative, expressed no original description
		hv_38517	-0.691	MLOC_23250.2	TCAAAGTAACAATCTTTAGTGCTAGGCAAACCTTGCACACTGGAAAACCTCCGGTCAGCA	weakly similar to ( 150) loc_os01g67770 12001.m12881 protein two-component response regulator ARR11, putative, expressed no original description
		hv_05345	-0.703	AK358265	AATGAAGGCGCTCCAACATGATTATAGTGGGGACCTTATCGACCTTTCCGTTCCAAAAAA	weakly similar to ( 120) AT3G10185 | Symbols: | Encodes a Gibberellin-regulated GASA/GAST/Snakin family protein | chr3:3145579-3146199 FORWARDweakly similar to ( 145) loc_os06g15620 12006.m06275 protein GAST1 protein precursor, putative, expressed no original description
		hv_43675	-0.722	AK358432	GCATTGTAATTTACGGTTGGACCTGCTGTCAAAAATAACAAGTCAGTCAATCAATTGATT	weakly similar to ( 114) loc_os06g45970 12006.m09125 protein OsSAUR26 - Auxin-responsive SAUR gene family member, expressed no original description
		hv_13330	-0.813	MLOC_47250.1	ATGTATATAAGCGACGTGGCATGCGATCGGGCTACCAAGTCAGTAATGAGATGATCATGT	weakly similar to ( 103) loc_os03g41060 12003.m09174 protein gibberellin-regulated protein 1 precursor, putative, expressed no original description
		hv_02983	-0.834	MLOC_58642.1	TCTAACTCACGCAATCTGTATGTGTGTTTGTGCTGCTGCTGGTTAGCAGAAGCAGAGAAT	moderately similar to ( 354) AT1G05010 | Symbols: EFE, ACO4, EAT1 | EFE (ETHYLENE-FORMING ENZYME); 1-aminocyclopropane-1-carboxylate oxidase | chr1:1431419-1432695 REVERSEmoderately similar to ( 369) ACCO_ACTCH 1-aminocyclopropane-1-carboxylate oxidase (EC 1.14.17.4) (ACC oxidase) (Ethylene-forming enzyme) (EFE) - Actinidia chinensis (Kiwi) (Yangtao)moderately similar to ( 452) loc_os02g53180 120…
		hv_46598	-0.865	AK376866	ACCGGTTCATGATGGTGCATTATGTAGCATGAAGAAATGGCAGTGAGTCTATCCATGGCT	weakly similar to ( 103) loc_os03g45800 12003.m09604 protein OsSAUR14 - Auxin-responsive SAUR gene family member no original description
		hv_14377	-0.929	MLOC_37479.1	CACTCTGAAATGATCATTTTATGCTTCATTTGTAATGGATATATATTTCTGACCGGGACC	weakly similar to ( 159) AT4G25310 | Symbols: | oxidoreductase, 2OG-Fe(II) oxygenase family protein | chr4:12949753-12951138 FORWARDweakly similar to ( 105) ACCO1_MALDO 1-aminocyclopropane-1-carboxylate oxidase 1 (EC 1.14.17.4) (ACC oxidase 1) (Ethylene-forming enzyme) (EFE) (Protein AP4) (PAE12) - Malus domestica (Apple) (Malus sylvestris)weakly similar to ( 157) loc_os01g24980 12001.m43008 prot…
		hv_40140	-0.948	AK357897	AATTTGGATGAGGAATACTTCACAAACAAGTTCGCCGACACGTCTTATACCCTAGTTGGC	very weakly similar to (95.5) AT1G49390 | Symbols: | oxidoreductase, 2OG-Fe(II) oxygenase family protein | chr1:18279600-18280873 FORWARDweakly similar to ( 127) loc_os06g08060 12006.m05528 protein leucoanthocyanidin dioxygenase, putative, expressed no original description
		hv_18027	-1.013	BY844156	GCCAGCATGTTATTGTCTACAGTTGCTAATTGTCATCATGTTTTGTACTTTTTGTACGTA	very weakly similar to (98.6) AT1G29460 | Symbols: | auxin-responsive protein, putative | chr1:10307609-10308055 REVERSEweakly similar to ( 184) loc_os09g37400 12009.m06687 protein OsSAUR45 - Auxin-responsive SAUR gene family member, expressed no original description
		hv_12795	-1.086	MLOC_21548.1	TTGCTGCTGCTAGCCTGTATCCCTCACCAACTTTGTGTCATGTCTGTAAAGTTCAACATC	very weakly similar to (85.5) AT1G19640 | Symbols: JMT | JMT (JASMONIC ACID CARBOXYL METHYLTRANSFERASE); jasmonate O-methyltransferase | chr1:6789166-6791708 REVERSEweakly similar to ( 117) loc_os06g22440 12006.m091684 protein benzoate carboxyl methyltransferase, putative, expressed no original description
		hv_14682	-1.123	MLOC_16059.1	TGTCGTAGGGTGGTGCATGCTTGATACTCATGCATAGTCTGTTTCTGAAAAAAGAAAAAA	very weakly similar to (91.7) AT4G25420 | Symbols: GA5, GA20OX1, AT2301, ATGA20OX1 | GA20OX1; gibberellin 20-oxidase | chr4:12990982-12992409 REVERSEweakly similar to ( 139) GAO1D_WHEAT Gibberellin 20 oxidase 1-D (EC 1.14.11.-) (Gibberellin C-20 oxidase 1-D) (GA 20-oxidase 1-D) (Ta20ox1D) (TaGA20ox1-D) (Protein Wga20) - Triticum aestivum (Wheat)weakly similar to ( 101) loc_os03g63970 12003.m11264…
		hv_05279	-1.148	MLOC_16499.1	GCGTCGCGTCCATGCAACTATGTAGTCACATCTTTTGTGCTGTGTTGTGCTGGTAAAAAA	weakly similar to ( 152) AT1G75450 | Symbols: CKX5, ATCKX5, ATCKX6 | CKX5 (CYTOKININ OXIDASE 5); cytokinin dehydrogenase | chr1:28315248-28318064 REVERSEweakly similar to ( 114) CKX1_MAIZE Cytokinin dehydrogenase 1 precursor (EC 1.5.99.12) (Cytokinin oxidase 1) (CKO 1) (COX 1) (ZmCKX1) - Zea mays (Maize)weakly similar to ( 198) loc_os01g56810 12001.m11838 protein cytokinin dehydrogenase 5 precurs…
		hv_02779	-1.179	BM443533	CCCTATGTAGAGACTCTTTTGTGTTTATGGGAAGAATCAATAAAAGCCTACTATTTCCAA	very weakly similar to (95.1) loc_os02g48770 12002.m09911 protein jasmonate O-methyltransferase, putative, expressed no original description
		hv_18819	-1.186	MLOC_12348.1	TGCCGAGTTGATGAGCTCTGGGTTTCTGTTGAGCTTGCATCCTCATACTCTCGTAAAAAA	weakly similar to ( 111) loc_os09g32984 12009.m06391 protein calmodulin binding protein, putative no original description
		hv_46234	-1.216	MLOC_63969.3	TTGCATCTTCAGCTTTGGTTTACTCTAGACTCCAGGTAGACTCGTCAGGGTTAATCCGTT	weakly similar to ( 124) AT3G19500 | Symbols: | ethylene-responsive protein -related | chr3:6759289-6760893 REVERSEmoderately similar to ( 204) loc_os03g55220 12003.m35423 protein helix-loop-helix DNA-binding, putative, expressed no original description
		hv_01265	-1.293	AK357897	TTCCCCAATTTATGTGTGTGAAGTCCTTTATGTAAAGTGTTATGTAGCTTGGTTGGTTTA	weakly similar to ( 142) AT5G20400 | Symbols: | oxidoreductase, 2OG-Fe(II) oxygenase family protein | chr5:6894871-6896185 FORWARDweakly similar to ( 117) FLS_PETHY Flavonol synthase/flavanone 3-hydroxylase (EC 1.14.11.23) (EC 1.14.11.9) (FLS) - Petunia hybrida (Petunia)weakly similar to ( 164) loc_os06g08041 12006.m05527 protein iron/ascorbate-dependent oxidoreductase, putative, expressed no ori…
		hv_39250	-2.673	AK364238	TGTACACGCCCCTTAATCTACCGTGGGAGAATACAAAGCAAATAACAGGGACATTTACCC	moderately similar to ( 234) loc_os04g09900 12004.m35118 protein ent-kaurene synthase A, chloroplast precursor, putative, expressed no original description
18	Co-factor and vitamine metabolism
		hv_08325	0.69	MLOC_62417.3	TTAACTCGATTTCTTTCTCATACATACAACGATCGAACGAAAATTGAGACGAGATATGGC	highly similar to ( 600) AT5G59750 | Symbols: | riboflavin biosynthesis protein, putative | chr5:24073397-24075411 FORWARDhighly similar to ( 702) loc_os05g38570 12005.m08036 protein riboflavin biosynthesis protein ribAB, chloroplast precursor, putative, expressed no original description
		hv_18543	0.411	MLOC_13704.1	AAATGGTTAGCAGCTATATTGGCACTTTGGCAGTACAGAATTTTCAAATCAGTACCTAAA	moderately similar to ( 228) AT2G18250 | Symbols: ATCOAD | ATCOAD (4-phosphopantetheine adenylyltransferase); nucleotidyltransferase/ pantetheine-phosphate adenylyltransferase | chr2:7940025-7941499 FORWARDmoderately similar to ( 275) loc_os02g04120 12002.m05761 protein bifunctional coenzyme A synthase, putative, expressed no original description
		hv_11332	-0.615	MLOC_65207.4	ATGGCTCTCTGGGTTCTTCTTCAACTCCTCAAGCATATCAGTGTACCTCTGAGCAAACTT	highly similar to ( 546) AT4G35360 | Symbols: | pantothenate kinase family protein | chr4:16812303-16814656 REVERSEhighly similar to ( 635) loc_os06g21980 12006.m091680 protein pantothenate kinase 4, putative, expressed no original description
19	Tetrapyrrole synthesis
		hv_23303	0.584	AK356025	TATTCTCCTTTCTTGGTCACCTCTGCTAGAAAGCCAGGTTTCTGGATCTTGTCCAATGTG	highly similar to ( 565) AT1G80600 | Symbols: WIN1 | WIN1 (HOPW1-1-INTERACTING 1); N2-acetyl-L-ornithine:2-oxoglutarate 5-aminotransferase/ catalytic/ pyridoxal phosphate binding / transaminase | chr1:30298675-30300513 REVERSEweakly similar to ( 129) GSA_BRANA Glutamate-1-semialdehyde 2,1-aminomutase, chloroplast precursor (EC 5.4.3.8) (GSA) (Glutamate-1-semialdehyde aminotransferase) (GSA-AT) - …
20	Stress
		hv_20580	1.699	MLOC_59127.1	CATGTATTCTCTCTGCCTTCTTGGGAGTATGTTAAATGGATAAGCAATCATCTAGTATTA	weakly similar to ( 138) AT2G21970 | Symbols: SEP2 | SEP2 (STRESS ENHANCED PROTEIN 2); chlorophyll binding | chr2:9357188-9357874 REVERSEweakly similar to ( 182) loc_os04g54630 12004.m10354 protein SEP2, putative, expressed no original description
		hv_37160	1.574	AK359760	ACGCATGGCAGTCGCCACATTTGTTTGGAGTCGGAGACGTGCACTTTTTATGAATATATG	weakly similar to ( 124) AT5G66590 | Symbols: | allergen V5/Tpx-1-related family protein | chr5:26574255-26574812 FORWARDweakly similar to ( 134) ST14_SOLTU STS14 protein precursor - Solanum tuberosum (Potato)weakly similar to ( 112) loc_os06g24290 12006.m07081 protein pathogenesis-related protein PRB1-3 precursor, putative no original description
		hv_00802	1.377	BF622978	GTTGATTTGAAGAAACTGGGGCATGTCATATAAACTACACAAAAGCACTTTGAACGAAAA	weakly similar to ( 102) loc_os01g52650 12001.m11438 protein pollen proteins Ole e I family protein, expressed no original description
		hv_24449	1.34	AK364560	CAGGATGATAAGGGTGATAACGGAGTCCTGTTCTGTCATACACAGAGGACAATTTTAGCA	moderately similar to ( 256) AT4G24280 | Symbols: cpHsc70-1 | cpHsc70-1 (chloroplast heat shock protein 70-1); ATP binding | chr4:12590094-12593437 FORWARDmoderately similar to ( 256) HSP7S_PEA Stromal 70 kDa heat shock-related protein, chloroplast precursor - Pisum sativum (Garden pea)moderately similar to ( 273) loc_os12g14070 12012.m05378 protein stromal 70 kDa heat shock-related protein, chlo…
		hv_38368	1.336	MLOC_64574.1	ACATACGATGATACGTAGAAGGGGGACACAGGCACACATTCGATTCAAGTAGGTACACAA	very weakly similar to (90.9) THG_HORVU Gamma hordothionin - Hordeum vulgare (Barley) no original description
		hv_09682	1.3	BF259688	TGTAAAGAGTATGAAGGCATATCCGTACAGGAGCAGCAACGAATTGAGAAGGTGTTCGAT	weakly similar to ( 161) loc_os11g47780 12011.m08577 protein pollen signalling protein with adenylyl cyclase activity, putative, expressed no original description
		hv_41263	1.205	AK358227	GGTTGCGTACAACCGATGTGTTATGATCTTATTAATTACTCTAATCACTCCGATATATAC	weakly similar to ( 185) AT2G15970 | Symbols: COR413-PM1, WCOR413, WCOR413-LIKE, ATCOR413-PM1, FL3-5A3 | COR413-PM1 | chr2:6950163-6951012 FORWARDmoderately similar to ( 231) loc_os03g55850 12003.m10496 protein cold acclimation protein COR413-PM1, putative, expressed no original description
		hv_00368	1.201	AK367074	CTATCGCCAATTGGAGATTCGTGCAACATTTTTTAGTTTTGTCAAAATTGTCTTGTCCTA	moderately similar to ( 224) AT5G20630 | Symbols: GLP3, GLP3A, GLP3B, ATGER3, GER3 | GER3 (GERMIN 3); oxalate oxidase | chr5:6975315-6975950 REVERSEmoderately similar to ( 248) ABP20_PRUPE Auxin-binding protein ABP20 precursor - Prunus persica (Peach)moderately similar to ( 357) loc_os08g35760 12008.m07565 protein auxin-binding protein ABP20 precursor, putative, expressed no original description
		hv_02445	1.14	MLOC_57313.1	TGAGATACATCAAGTTGTGATGAACCTAAGCTACTGTGATGTGATGTGATGATCATGAAA	weakly similar to ( 147) AT5G14680 | Symbols: | universal stress protein (USP) family protein | chr5:4731620-4733025 REVERSEweakly similar to ( 187) loc_os02g47840 12002.m100812 protein ethylene response protein, putative, expressed no original description
		hv_11941	1.116	MLOC_63532.1	AACACCTACGGATTTCGCAAGGTCGACCCGGACCTGTGGGAGTTCGCGCACGAGTCGTTC	weakly similar to ( 126) AT3G24520 | Symbols: AT-HSFC1, HSFC1 | AT-HSFC1; DNA binding / transcription factor | chr3:8941455-8942531 FORWARDweakly similar to ( 172) loc_os01g53220 12001.m11491 protein heat shock factor protein HSF30, putative, expressed no original description
		hv_18568	1.09	AK356660	CTTGATTCTCTCATGGTACCACTCATGGTAAATTTTTGTGTTTTGACCTTTTGCACAAAA	weakly similar to ( 122) AT3G14200 | Symbols: | DNAJ heat shock N-terminal domain-containing protein | chr3:4712881-4714361 REVERSEweakly similar to ( 198) loc_os02g54130 12002.m33902 protein dnaJ protein, putative, expressed no original description
		hv_17797	1.085	MLOC_78755.1	TTGCTGCTTGCTTGCGCACGTTCCTCATGTTTTTGTATTGGAATAAAAGAATTATTGTAA	very weakly similar to (81.6) PR1_ASPOF Pathogenesis-related protein 1 (AOPR1) - Asparagus officinalis (Garden asparagus)weakly similar to ( 129) loc_os03g18850 12003.m07305 protein pathogenesis-related protein 1, putative, expressed no original description
		hv_04836	1.031	MLOC_883.1	AATGGGAACCCAAAGTTGTGCGGCCCTATGCTTATTAACCATTGTAGTTCAGTTGAAGCA	weakly similar to ( 120) AT1G72300 | Symbols: | leucine-rich repeat transmembrane protein kinase, putative | chr1:27217679-27220966 REVERSEvery weakly similar to (90.1) PSKR_DAUCA Phytosulfokine receptor precursor (EC 2.7.11.1) (Phytosulfokine LRR receptor kinase) - Daucus carota (Carrot)weakly similar to ( 195) loc_os02g05910 12002.m05939 protein phytosulfokine receptor precursor, putative, expr…
		hv_08987	0.851	AK248821.1	AGAAGCTCCTGAACTTTGTTCTACAGCACAGCCCTCCTGGTTGCACTCCGGCTGTTCTCC	weakly similar to ( 159) loc_os10g04520 12010.m03864 protein expressed protein no original description
		hv_15993	0.839	MLOC_4742.4	GTATTGCAGAACCCGACTTCTTCCACTGTTCAGTACTTTCCCAGCACAGAATCTAATCGA	very weakly similar to (89.0) AT1G58520 | Symbols: RXW8 | hydrolase, acting on ester bonds / lipase | chr1:21729913-21731344 FORWARDweakly similar to ( 134) loc_os12g43720 12012.m08145 protein RXW8, putative, expressed no original description
		hv_00204	0.822	AK376628	GGTTTGCCAATTATCACAGTGGAATCCTTCTTTCGATCATGTAAGTTTTTCTTCTTTGAA	very weakly similar to (94.7) loc_os03g03810 12003.m05913 protein flower-specific gamma-thionin precursor, putative, expressed no original description
		hv_05374	0.807	MLOC_73300.1	TCTTTTCTTCTGGAAACTGGTTTGGTGCGGATTTGTGAACATATGAAGACCACATGGCGC	very weakly similar to (94.7) AT3G24520 | Symbols: AT-HSFC1, HSFC1 | AT-HSFC1; DNA binding / transcription factor | chr3:8941455-8942531 FORWARDweakly similar to ( 132) loc_os06g35960 12006.m08133 protein heat shock factor protein 3, putative, expressed no original description
		hv_02991	0.778	MLOC_55976.1	TTTTCGTTTATGTGCATGACTAGGCAGGCCTGCTAAAGCTGAATGGTTACTCAAGTTTCT	moderately similar to ( 201) AT3G03270 | Symbols: | universal stress protein (USP) family protein / early nodulin ENOD18 family protein | chr3:762136-763075 REVERSEmoderately similar to ( 291) loc_os02g53320 12002.m10361 protein USP family protein, putative, expressed no original description
		hv_02991	0.778	MLOC_55976.1	TTTTCGTTTATGTGCATGACTAGGCAGGCCTGCTAAAGCTGAATGGTTACTCAAGTTTCT	moderately similar to ( 201) AT3G03270 | Symbols: | universal stress protein (USP) family protein / early nodulin ENOD18 family protein | chr3:762136-763075 REVERSEmoderately similar to ( 291) loc_os02g53320 12002.m10361 protein USP family protein, putative, expressed no original description
		hv_08977	0.722	AV836013	TTGGCATCTTAATCTGAGGCATATTGGGAAACTTTTACACCTGAGGTACCTAGGGCTGAG	weakly similar to ( 119) AT3G46710 | Symbols: | disease resistance protein (CC-NBS-LRR class), putative | chr3:17206489-17209032 REVERSEmoderately similar to ( 239) loc_os10g03570 12010.m03774 protein RGH1A, putative no original description
		hv_10523	0.722	AK358227	CCCATTGCGGATTTCGTGTCTTGAATTTTCAATGGGAGCTACTCTTAATGTTTCAAAAAA	weakly similar to ( 115) AT2G15970 | Symbols: COR413-PM1, WCOR413, WCOR413-LIKE, ATCOR413-PM1, FL3-5A3 | COR413-PM1 | chr2:6950163-6951012 FORWARDweakly similar to ( 140) loc_os03g55850 12003.m10496 protein cold acclimation protein COR413-PM1, putative, expressed no original description
		hv_24229	0.715	AK375910	TCGGATGCGCTTTTATGTGTACAAAAAGGAGAGAGCAGAAGGTAGAGACTTCTTTTAAAG	moderately similar to ( 398) AT1G19110 | Symbols: | inter-alpha-trypsin inhibitor heavy chain-related | chr1:6602270-6605766 FORWARDhighly similar to ( 679) loc_os07g42280 12007.m08463 protein von Willebrand factor type A domain containing protein, expressed no original description
		hv_40302	0.715	MLOC_56463.1	CTTGTGGTATTGCTATAGCAGTCAAGTATCATTGAATTCATGATGTCCCAACAGAAAAAA	highly similar to ( 832) AT5G64030 | Symbols: | dehydration-responsive protein-related | chr5:25624965-25628257 FORWARDhighly similar to ( 984) loc_os01g66110 12001.m42777 protein ankyrin-like protein, putative, expressed no original description
		hv_10379	0.684	MLOC_74856.1	ATGATACAAGTCACATGTTTCGCCAATTCTGTTGCGCTTCAGTCTGCTCCTCTCATCACA	moderately similar to ( 211) AT1G78780 | Symbols: | pathogenesis-related family protein | chr1:29621447-29622431 REVERSEmoderately similar to ( 449) PRPX_HORVU Pathogen-related protein - Hordeum vulgare (Barley)moderately similar to ( 356) loc_os01g14590 12001.m150539 protein pathogen-related protein, putative, expressed no original description
		hv_09176	0.682	MLOC_11960.2	CGATGTATACCGGTACACATACAACAATAAACTGCATGCATCGTACGTCGACCATCAGCT	moderately similar to ( 224) AT2G15220 | Symbols: | secretory protein, putative | chr2:6608689-6609366 FORWARDmoderately similar to ( 257) loc_os10g34910 12010.m06315 protein secretory protein, putative no original description
		hv_16523	0.675	MLOC_10662.1	TTTGTTGAGCGGAAATGATGATGTGTTCATTGTTCGTCGTGATATAGTATGAATCGTCAC	weakly similar to ( 117) AT1G20030 | Symbols: | pathogenesis-related thaumatin family protein | chr1:6945850-6947017 FORWARDvery weakly similar to (83.2) TP1A_MALDO Thaumatin-like protein 1a precursor (Allergen Mal d 2) (Mdtl1) (Pathogenesis-related protein 5a) (PR-5a) - Malus domestica (Apple) (Malus sylvestris)weakly similar to ( 169) loc_os03g14050 12003.m34813 protein thaumatin-like protein 1…
		hv_17207	0.661	MLOC_76457.1	TGTTATCTAATAATCAACTCGCTGGACCAATGCCAAGCTGGAACAACTCCATAAACCACC	weakly similar to ( 128) loc_os02g05960 12002.m05944 protein phytosulfokine receptor precursor, putative, expressed no original description
		hv_02528	0.642	MLOC_78491.4	CCCAACAGCTTGATCAGAAGCTCTGGATTGTCCGGATCACAACTTATGGTTTGGAAATGT	weakly similar to ( 176) loc_os08g43050 12008.m08282 protein disease resistance protein RGA2, putative, expressed no original description
		hv_14453	0.587	AK250130.1	TCTACCGCCATCAGATCATTAATGTCTACAATCAACGATACGAGAGTGGTGCGCAGTTCT	moderately similar to ( 387) AT3G21620 | Symbols: | early-responsive to dehydration protein-related / ERD protein-related | chr3:7611044-7614041 REVERSEmoderately similar to ( 431) loc_os05g51630 12005.m27653 protein HYP1, putative, expressed no original description
		hv_37195	0.563	AK360886	ACAACAACACGGTGGCAACCTCAGAAAACATGATGCGGAACGCAACAACGAATGTTTGTT	moderately similar to ( 219) AT1G09740 | Symbols: | ethylene-responsive protein, putative | chr1:3154603-3155834 FORWARDmoderately similar to ( 296) loc_os02g52314 12002.m10262 protein ER6 protein, putative, expressed no original description
		hv_23628	0.557	MLOC_73746.1	ATCATCAAGGACATCATCAACAACATGAAGCGGCTCGACGGCGACATCGAGTCCGGCAGC	moderately similar to ( 310) AT5G47910 | Symbols: RBOHD, ATRBOHD | RBOHD (RESPIRATORY BURST OXIDASE HOMOLOGUE D); NAD(P)H oxidase | chr5:19397585-19401768 FORWARDmoderately similar to ( 371) loc_os11g33120 12011.m080015 protein respiratory burst oxidase protein D, putative, expressed no original description
		hv_01809	0.555	MLOC_69867.1	ACGCATCTTGTCTTGTACCTGTAGTACGTATCTCTTGTGTGGAGGTGAATGAAATTTTTT	moderately similar to ( 264) AT4G02100 | Symbols: | DNAJ heat shock N-terminal domain-containing protein | chr4:930228-932049 FORWARDmoderately similar to ( 412) loc_os07g49000 12007.m09109 protein heat shock protein binding protein, putative, expressed no original description
		hv_05122	0.553	AK354133	CAGCCCTGCCCTCTACTACACCTCTGTAATTGTAATCTTCCTATTTCATTTGATCTATAA	weakly similar to ( 189) AT4G11660 | Symbols: AT-HSFB2B, HSFB2B | AT-HSFB2B; transcription factor/ transcription repressor | chr4:7043006-7044227 FORWARDmoderately similar to ( 341) loc_os09g35790 12009.m060045 protein heat shock factor protein 7, putative, expressed no original description
		hv_11369	0.553	MLOC_68812.2	ATCGAACAAATAAAGCAGTAATTAGGCAGGGATACAGTGCAGTGCAGTGCAGTTCGTGTG	weakly similar to ( 153) AT2G47710 | Symbols: | universal stress protein (USP) family protein | chr2:19555045-19555956 REVERSEweakly similar to ( 196) loc_os07g47620 12007.m08977 protein universal stress protein, putative, expressed no original description
		hv_16653	0.549	AK368120	AACTTCTCCAGCTTCGTCCGGCAGCTCAACACGTAAGGCTTCCGCAAGGTCGACCCGGAC	weakly similar to ( 137) AT3G24520 | Symbols: AT-HSFC1, HSFC1 | AT-HSFC1; DNA binding / transcription factor | chr3:8941455-8942531 FORWARDweakly similar to ( 163) loc_os02g13800 12002.m06626 protein heat shock factor protein 1, putative, expressed no original description
		hv_22719	0.541		CACCAAATTTCCTTCCCACAAACACATAGTTAGTTAGAAGTTGATCTTCTATCATCTTGA	very weakly similar to ( 100) loc_os04g40450 12004.m09027 protein retrotransposon protein, putative, unclassified no original description
		hv_09936	0.535	AK364380	AAGGAAGAATGGGAGAGACTGCAAGAATCCATTGGTACTGGTCCTTCGTTTGATAGTGAT	very weakly similar to (83.2) AT5G35450 | Symbols: | disease resistance protein (CC-NBS-LRR class), putative | chr5:13667809-13670685 FORWARDweakly similar to ( 155) loc_os12g37740 12012.m07560 protein resistance protein LR10, putative, expressed no original description
		hv_11412	0.531	MLOC_75175.1	TGCCAAGGCAGCAAAATCCAGAAACATCCGAGCAAGACAGTCACAGTCAGGGAGAGAAGG	weakly similar to ( 103) loc_os02g52150 12002.m10246 protein heat shock 22 kDa protein, mitochondrial precursor, putative, expressed no original description
		hv_09604	0.516	MLOC_44924.2	TTGTATTGGATTACAACTGGAATTTGAATATCTCTTGCATACTACCGTGTGCCTTCGCTG	weakly similar to ( 158) loc_os01g24820 12001.m08948 protein NB-ARC domain containing protein no original description
		hv_13012	0.493	AJ475609	TGCTATGGCAACATACATAGAGGGTTTGAAGTGTGATCCCAACAGTACTATTGTTATTGA	weakly similar to ( 122) AT1G62740 | Symbols: | stress-inducible protein, putative | chr1:23231026-23233380 FORWARDweakly similar to ( 124) STIP_SOYBN Heat shock protein STI (Stress-inducible protein) (GmSTI) - Glycine max (Soybean)weakly similar to ( 156) loc_os06g06760 12006.m091558 protein protein kinase, putative, expressed no original description
		hv_01248	0.456	MLOC_10420.2	TTCTATTGAATTGCAGGATACACATGGAGAAGATGAGCATCAAGAAAGAATGTGGGGGGT	weakly similar to ( 119) loc_os07g04900 12007.m04957 protein NBS-LRR disease resistance protein, putative no original description
		hv_43162	0.445	MLOC_8329.1	AACTACATACAGTACAAAGCAGGATTAATCGATCGATGGAGGCTTCACGCAAGCTCCTCT	very weakly similar to (91.7) AT2G02130 | Symbols: PDF2.3, LCR68 | LCR68 (LOW-MOLECULAR-WEIGHT CYSTEINE-RICH 68); peptidase inhibitor | chr2:540071-540407 FORWARDvery weakly similar to (89.0) THGF_HELAN Flower-specific gamma-thionin precursor (Defensin SD2) - Helianthus annuus (Common sunflower)weakly similar to ( 103) loc_os03g03810 12003.m05913 protein flower-specific gamma-thionin precursor, p…
		hv_27297	0.436	AK373004	AGAAACAGTCATGTCATGATTCAAACATCTCAAGAAATTGGTGATTCACCATACGGGGAC	weakly similar to ( 149) AT1G02120 | Symbols: VAD1 | VAD1 (VASCULAR ASSOCIATED DEATH1) | chr1:395761-399720 FORWARD no original description
		hv_15927	0.433	AK376198	AGTCGGACTCATTTTTGTTTCTCTTATGCAACTTTCTCTTGCCTGATCCGGAAATTTAGC	weakly similar to ( 105) loc_os08g29854 12008.m06987 protein RGH1A, putative, expressed no original description
		hv_10584	0.42	AK360735	CGGAATTGTTGAGAATACTTAGTACGCTCGATGATTTTAGATGCTAAATTGAGCAATTCA	very weakly similar to (92.8) AT3G44110 | Symbols: ATJ3, ATJ | ATJ3; protein binding | chr3:15869179-15871059 REVERSEvery weakly similar to (89.7) DNJH_CUCSA DnaJ protein homolog (DNAJ-1) - Cucumis sativus (Cucumber)very weakly similar to (95.9) loc_os03g57340 12003.m10652 protein dnaJ protein, putative, expressed no original description
		hv_18543	0.411	MLOC_13704.1	AAATGGTTAGCAGCTATATTGGCACTTTGGCAGTACAGAATTTTCAAATCAGTACCTAAA	moderately similar to ( 228) AT2G18250 | Symbols: ATCOAD | ATCOAD (4-phosphopantetheine adenylyltransferase); nucleotidyltransferase/ pantetheine-phosphate adenylyltransferase | chr2:7940025-7941499 FORWARDmoderately similar to ( 275) loc_os02g04120 12002.m05761 protein bifunctional coenzyme A synthase, putative, expressed no original description
		hv_41472	0.402	AK359287	AGCCCGACTTTGAATTAACAAAGCCATCAGGTGGTTGTCATTGTATATGATTTATTCAGA	moderately similar to ( 222) AT3G52430 | Symbols: PAD4, ATPAD4 | PAD4 (PHYTOALEXIN DEFICIENT 4); lipase/ protein binding / triacylglycerol lipase | chr3:19431566-19434292 FORWARDhighly similar to ( 708) loc_os11g09010 12011.m079958 protein phytoalexin-deficient 4-1 protein, putative, expressed no original description
		hv_04752	0.372	MLOC_61026.1	CTGCTTTACTCAACTCTATTGCCATTCAGCGTAGAGATTATTCTCTTGTAAAATTCACAT	moderately similar to ( 218) loc_os01g71106 12001.m97573 protein NBS-LRR disease resistance protein, putative, expressed no original description
		hv_15675	0.356	AK356040	ATACAGCCAGCCTACGGTTCATGTCTGCTTATCATGGGTGGAAAAATGAATCGTATCATT	weakly similar to ( 197) AT5G06660 | Symbols: | unknown protein | chr5:2046863-2047453 FORWARDmoderately similar to ( 268) loc_os03g51160 12003.m101475 protein fb27, putative, expressed no original description
		hv_06015	-0.298	MLOC_61804.1	AATTCTTGTGGTACGGTGTTTAGAAGTTCTCCTTGTGAAAATGGAACCTGGTTGTGGTTG	weakly similar to ( 102) AT3G58090 | Symbols: | FUNCTIONS IN: molecular_function unknown; INVOLVED IN: biological_process unknown; LOCATED IN: cellular_component unknown; EXPRESSED IN: 23 plant structures; EXPRESSED DURING: 11 growth stages; CONTAINS InterPro DOMAIN/s: Plant disease resistance response protein (InterPro:IPR004265); BEST Arabidopsis thaliana protein match is: disease resistance-re…
		hv_24450	-0.329	AK364560	AAGTGAAGATAGACATGGCTCGGGTTCGTTACGTAAACCCTAACCCTAGTGAAGCATTCA	nearly identical (1054) AT4G24280 | Symbols: cpHsc70-1 | cpHsc70-1 (chloroplast heat shock protein 70-1); ATP binding | chr4:12590094-12593437 FORWARDnearly identical (1065) HSP7S_PEA Stromal 70 kDa heat shock-related protein, chloroplast precursor - Pisum sativum (Garden pea)nearly identical (1157) loc_os12g14070 12012.m05378 protein stromal 70 kDa heat shock-related protein, chloroplast precurs…
		hv_28860	-0.333	MLOC_50165.1	CTATGAATAAAATTCCGCTTGTATATTGGTCTGTGTTGGAGATACATGTGTATGAGTTTG	weakly similar to ( 182) PUIB_WHEAT Puroindoline-B precursor - Triticum aestivum (Wheat) no original description
		hv_05198	-0.348	CD662380	AGATTTGCAATGTCAACAAAAATGCATTTCATGCCATCAATAAACTGCCCTGCTTCCCTG	very weakly similar to (87.4) loc_os12g12130 12012.m05187 protein verticillium wilt disease resistance protein, putative, expressed no original description
		hv_18363	-0.416	AK355673	GGCACAAGATTTCATGCACGAGGTGATTAACTCATAGTGAAAAAAGAGCAATTTTAACAA	weakly similar to ( 145) AT4G11650 | Symbols: ATOSM34 | ATOSM34 (osmotin 34) | chr4:7025127-7026113 REVERSEweakly similar to ( 177) ZEAM_MAIZE Zeamatin precursor - Zea mays (Maize)moderately similar to ( 231) loc_os12g43490 12012.m08122 protein alpha-amylase/trypsin inhibitor, putative, expressed no original description
		hv_21394	-0.419	MLOC_73327.2	CAGAGGACAAACATTTTGATGGGACAGAATTGGTCCATGCTTGGGTATCACAGAATTTTG	moderately similar to ( 206) AT3G14470 | Symbols: | disease resistance protein (NBS-LRR class), putative | chr3:4857940-4861104 FORWARDhighly similar to ( 507) loc_os04g53030 12004.m10195 protein retrotransposon protein, putative, unclassified, expressed no original description
		hv_02945	-0.433		TATTGAGGAGCCCCCTCCAGCTGCTTTCGGACTTTCTCGCTGTCATGCAGCAGTATGCTC	very weakly similar to (92.8) loc_os02g34490 12002.m08538 protein Leucine Rich Repeat family protein, expressed no original description
		hv_09510	-0.439	AK365704	AATGATGCTGTGCGATACCTTGTTTGACCGCATTTTAATTGTGCACCATTTCGACTGAAA	moderately similar to ( 243) loc_os11g29050 12011.m06818 protein stripe rust resistance protein Yr10, putative, expressed no original description
		hv_05511	-0.443	MLOC_56905.2	CCTAAAAAGGAGTTTTTGAGAGTGGGACTGGATTCAGATTAGGCGAAATTGCGATGCCTC	weakly similar to ( 181) loc_os01g05600 12001.m07191 protein NBS-LRR disease resistance protein, putative no original description
		hv_40985	-0.467	AK371964	CATGCGTGATGTTTATACAGTTTCTAGAGTCTGAATAAAACGGATTCTGCTGTTTTTTGT	weakly similar to ( 150) AT3G17020 | Symbols: | universal stress protein (USP) family protein | chr3:5802728-5804063 REVERSEmoderately similar to ( 222) loc_os05g06500 12005.m05177 protein USP family protein, putative, expressed no original description
		hv_09933	-0.48	MLOC_1443.2	TGAAAAATGCTGGTAAACGAAGATCTATGCTTGTCCTGCCCGGCCTGGAGATAACATCAT	weakly similar to ( 112) loc_os12g37740 12012.m07560 protein resistance protein LR10, putative, expressed no original description
		hv_09652	-0.482	AF052397	ACATCATTTCAGACTTCATGTGTTAGTTAAGTTGTGGGTGGCAGAAGGGTTCATAAGAAG	very weakly similar to (84.3) AT3G14470 | Symbols: | disease resistance protein (NBS-LRR class), putative | chr3:4857940-4861104 FORWARDmoderately similar to ( 207) loc_os11g44580 12011.m08291 protein disease resistance RPP13-like protein 1, putative, expressed no original description
		hv_05293	-0.496	MLOC_10377.1	AATGACTTCAACGGCACAAGCATCCCTGTCTTCCTGGCTTCTCTAAAGAACCTAAGGAAA	very weakly similar to (88.6) AT2G34930 | Symbols: | disease resistance family protein | chr2:14737169-14739886 REVERSEweakly similar to ( 132) loc_os01g41750 12001.m10443 protein leucine-rich repeat receptor protein kinase EXS precursor, putative, expressed no original description
		hv_41412	-0.497	MLOC_11605.2	GACTATGAATGTTTTGCCCATACACAGACTGGTTCTTTCAGTATGAAGGATTTATGTATA	moderately similar to ( 367) loc_os12g10180 12012.m05000 protein NBS-LRR type disease resistance protein Rps1-k-2, putative, expressed no original description
		hv_17796	-0.507	MLOC_69399.1	ATATCATCAGCATGGCCCAAAGGTACCAACTGATACCAACAACCTTCTTAAAATCAAACT	moderately similar to ( 266) AT4G02600 | Symbols: MLO1, ATMLO1 | MLO1; calmodulin binding | chr4:1144141-1147156 FORWARDweakly similar to ( 175) MLO_HORVU Protein MLO - Hordeum vulgare (Barley)moderately similar to ( 270) loc_os01g66510 12001.m12759 protein MLO-like protein 1, putative, expressed no original description
		hv_24385	-0.513	AK369971	CCTGCCAGAGGAAGACATGTTTAAGTATAATTGAATAAGTGAAGCATCATAACACTATAC	weakly similar to ( 154) loc_os11g11550 12011.m28664 protein LZ-NBS-LRR class, putative, expressed no original description
		hv_40387	-0.52	MLOC_64688.2	TTCTCGTTCTGTTAGCTTGCTTTGCCGCATCTGGATAGTTCACTCGCACTAAATAGGAGA	very weakly similar to (84.3) AT4G21870 | Symbols: | 26.5 kDa class P-related heat shock protein (HSP26.5-P) | chr4:11603756-11604285 REVERSEvery weakly similar to (81.3) HSP11_HELAN 17.6 kDa class I heat shock protein - Helianthus annuus (Common sunflower)weakly similar to ( 164) loc_os07g33350 12007.m29352 protein hsp20/alpha crystallin family protein, expressed no original description
		hv_09448	-0.523	AK369539	CATGCTGTAATACTGATTTCAGGAAACAGTTGTATCGAACATGTGAGAAAACAATGTTGT	weakly similar to ( 137) AT3G07040 | Symbols: RPM1, RPS3 | RPM1 (RESISTANCE TO P. SYRINGAE PV MACULICOLA 1); nucleotide binding / protein binding | chr3:2226244-2229024 REVERSEhighly similar to ( 535) loc_os11g11990 12011.m05391 protein NB-ARC domain containing protein, expressed no original description
		hv_22954	-0.535	AK362407	TCTGCCACCACCTCCAGGAGGAGCACTGCTTCGACATGAAGAACGCCGTGTGCCCGATCT	weakly similar to ( 114) loc_os05g01730 12005.m27521 protein fb2, putative, expressed no original description
		hv_04769	-0.541	MLOC_75447.1	TAAAACAGGGGAGAGAAGCAGAGAGCGACATTTCACGAATTATTTACAGTGCTGCTGCCT	weakly similar to ( 130) loc_os06g44160 12006.m091751 protein dnaJ protein, putative, expressed no original description
		hv_43045	-0.577	AK358183	GTTTAAAACTATGTATCTGTGGGAATGACTATAGCTCCGACACTGGTTACCTGCAAAAAA	very weakly similar to (99.8) loc_os01g70080 12001.m13056 protein NB-ARC domain containing protein, expressed no original description
		hv_22314	-0.593	BI956253	CCGGCGGGCGTGATCCGCCGCGCCTTGTCCGAGGCGCTGGTGCACTACTACCCGCTCGCC	very weakly similar to (87.4) AT5G17540 | Symbols: | transferase family protein | chr5:5782061-5783682 REVERSEweakly similar to ( 103) loc_os05g04930 12005.m05022 protein taxadien-5-alpha-ol O-acetyltransferase, putative no original description
		hv_03289	-0.606	MLOC_54330.1	AAGAAAGGCATGTGTGTCCATCACAACCCGCTGCTGGACGATGACCGTATCCACGGTGGT	moderately similar to ( 488) AT1G64140 | Symbols: | FUNCTIONS IN: molecular_function unknown; INVOLVED IN: biological_process unknown; EXPRESSED IN: sperm cell, male gametophyte, pollen tube; EXPRESSED DURING: L mature pollen stage, M germinated pollen stage; BEST Arabidopsis thaliana protein match is: loricrin-related (TAIR:AT5G64550.1); Has 2298 Blast hits to 1429 proteins in 121 species: Archa…
		hv_09683	-0.624	MLOC_58526.2	ATTACACTAAAGCACATAACACACAGCACCCAACTACCCGATGGTTTGTGCAGGATCCTT	very weakly similar to (93.6) loc_os11g47780 12011.m08577 protein pollen signalling protein with adenylyl cyclase activity, putative, expressed no original description
		hv_41013	-0.651	AK368907	TTAAATTCACTACCATCTGGATGTAATGGATATCTTCAAAAGGTGTACAGGTTTCTCCCC	very weakly similar to (93.6) AT1G59780 | Symbols: | disease resistance protein (CC-NBS-LRR class), putative | chr1:21993581-21997691 REVERSEmoderately similar to ( 253) loc_os10g10360 12010.m065236 protein NBS-LRR disease resistance protein, putative, expressed no original description
		hv_09653	-0.657	MLOC_65262.1	GCGGACAATGGGTGTAGTCGTCTACTGTGGTAGTATATATCAATATATGTAATGTAATGT	very weakly similar to (90.9) loc_os11g44580 12011.m08291 protein disease resistance RPP13-like protein 1, putative, expressed no original description
		hv_08104	-0.661	AK376219	GCTCCACAAGGGCGACGTGTTCGCCGTGCCGCAGGGTCTCATGCACTTTCTCTACAACAA	weakly similar to ( 120) AT5G39160 | Symbols: | germin-like protein (GLP2a) (GLP5a) | chr5:15679195-15679970 REVERSEweakly similar to ( 115) GLP1_MESCR Germin-like protein precursor - Mesembryanthemum crystallinum (Common ice plant)weakly similar to ( 192) loc_os05g10830 12005.m05553 protein germin-like protein subfamily 1 member 11 precursor, putative no original description
		hv_18056	-0.677	MLOC_16581.1	TGCAACTAAGAAGTCTGTGGATTGATAATATTAGTGTCGCTGAGTGTGCAAATCTGTTTG	weakly similar to ( 189) loc_os11g12330 12011.m05425 protein disease resistance protein RPM1, putative, expressed no original description
		hv_06622	-0.695	AK369026	GCTTCTAGTAACAGATACTCCCTCCGTCCTAAAATTCTTGTCTTAGATTTGTCTAGATAT	weakly similar to ( 181) AT3G17020 | Symbols: | universal stress protein (USP) family protein | chr3:5802728-5804063 REVERSEmoderately similar to ( 267) loc_os01g07590 12001.m07386 protein universal stress protein family protein, expressed no original description
		hv_12599	-0.703	MLOC_73623.1	GCAGAGTGACCCTATATTGAGTTCATGTGAATACCTTTGTTTTGTAAATGACTATTCTGA	moderately similar to ( 264) loc_os01g23380 12001.m08812 protein stripe rust resistance protein Yr10, putative, expressed no original description
		hv_41437	-0.725	DN159727	TTGGTGTGAATGAGTCAACCCTCTTATTGATAACCTAGAGTTTTGTTTGTTGGTTTTTCG	weakly similar to ( 154) loc_os11g47780 12011.m08577 protein pollen signalling protein with adenylyl cyclase activity, putative, expressed no original description
		hv_06407	-0.728	MLOC_68709.1	TCAGTACTGGATGGAATATTATCGATGAGGATATCTATTTGGGCGTCAAGTCATGGGCTG	very weakly similar to (93.2) loc_os05g45690 12005.m08694 protein expressed protein no original description
		hv_09668	-0.73	CB865932	CCCTGATGTTTTTCGATGGCAAGTTTAGTAATTAAGGATGTCAACTTTAGTTGTAAAGCA	moderately similar to ( 214) loc_os11g45980 12011.m08428 protein NB-ARC domain containing protein, expressed no original description
		hv_23125	-0.739	AK370783	GCACGGAAAGGAAGTGTCGCCACCTTTGATAAAAAACATATTCTCGTTAAAAATTTAGAA	moderately similar to ( 203) AT3G12500 | Symbols: ATHCHIB, PR3, PR-3, CHI-B, B-CHI | ATHCHIB (ARABIDOPSIS THALIANA BASIC CHITINASE); chitinase | chr3:3962501-3963945 REVERSEmoderately similar to ( 214) CHI1_HORVU 26 kDa endochitinase 1 precursor (EC 3.2.1.14) - Hordeum vulgare (Barley)moderately similar to ( 218) loc_os05g33140 12005.m07546 protein basic endochitinase 1 precursor, putative, expre…
		hv_10262	-0.756	MLOC_7319.1	CACTGTCTTTCATGTAGTTGTGGTTCTTCCTGATCTGATGCTCCAAGTTTATGCAAAAAA	weakly similar to ( 115) AT1G01170 | Symbols: | ozone-responsive stress-related protein, putative | chr1:74105-74443 REVERSEweakly similar to ( 118) loc_os06g02470 12006.m04980 protein ATOZI1, putative, expressed no original description
		hv_09646	-0.761	MLOC_14667.2	GCCATATATGGTCCTTGATAACGTCCAACTATGTCATGTAATAAGGGAAAAGATTTCCGT	weakly similar to ( 181) loc_os11g44580 12011.m08291 protein disease resistance RPP13-like protein 1, putative, expressed no original description
		hv_22563	-0.772	MLOC_71242.1	CGACGCCGAGTTACATGTTGCCTACTTTGAATATAAGACCTATTAGAATTTTTTATGAAC	moderately similar to ( 261) AT2G15220 | Symbols: | secretory protein, putative | chr2:6608689-6609366 FORWARDmoderately similar to ( 271) loc_os10g34920 12010.m06316 protein secretory protein, putative, expressed no original description
		hv_38918	-0.774	MLOC_53251.1	TCAAATTGCCATCTTGAAAAAGTGTAGGAGGCCTACCATTGGCTTACGCAGTGAGTGACA	very weakly similar to (95.9) AT3G07040 | Symbols: RPM1, RPS3 | RPM1 (RESISTANCE TO P. SYRINGAE PV MACULICOLA 1); nucleotide binding / protein binding | chr3:2226244-2229024 REVERSEmoderately similar to ( 237) loc_os08g28600 12008.m06866 protein resistance protein, putative no original description
		hv_19329	-0.833	MLOC_76885.1	AGGATGGCCATTCACATGTGCTACTGCTACCTCACCATATTCTTACTCCTTGCATTACTG	very weakly similar to (88.6) loc_os04g22210 12004.m07371 protein pathogenesis-related protein PR-1 precursor, putative no original description
		hv_45062	-0.854	AK369048	CTCTGTCAGAAAACGTATCCATTATCGATCAATTTCGTGATCACACGTTTGCTTTGAGGC	weakly similar to ( 123) AT3G07040 | Symbols: RPM1, RPS3 | RPM1 (RESISTANCE TO P. SYRINGAE PV MACULICOLA 1); nucleotide binding / protein binding | chr3:2226244-2229024 REVERSEhighly similar to ( 508) loc_os11g39330 12011.m07780 protein NB-ARC domain containing protein no original description
		hv_44343	-0.866	AK365800	GTGTAGCATTACTGATTGTACCCCCAAGCAGTGCACAGTAAAACAAGTTCTTGTTGGCGT	moderately similar to ( 203) AT1G69545 | Symbols: | leucine-rich repeat family protein | chr1:26148836-26150947 REVERSEvery weakly similar to (81.3) RPK1_IPONI Receptor-like protein kinase precursor (EC 2.7.11.1) - Ipomoea nil (Japanese morning glory) (Pharbitis nil)moderately similar to ( 390) loc_os11g10760 12011.m05269 protein NBS-LRR disease resistance protein, putative, expressed no original…
		hv_18491	-0.88	MLOC_56904.1	GTGAAGAACAACACACGTTTGAGGACAATCTCCAATCTCTGTAAGCTTCAGGACTTGCTT	weakly similar to ( 150) loc_os01g05620 12001.m07193 protein NBS-LRR disease resistance protein, putative no original description
		hv_43156	-0.896	MLOC_36864.2	TAAAGTCATGCTTTTTGTTACCTAAGCATCTTTCCCGACGGATTCGCAGTGAGTGACAGG	moderately similar to ( 207) loc_os06g17930 12006.m06505 protein NBS-LRR disease resistance protein, putative no original description
		hv_41939	-0.913	AK370937	TACTTGTGCCGGGTTATTATTAGTGTGATCGTTGTGTGTTTCAACGTGGATGCTATTGCC	weakly similar to ( 108) AT3G46230 | Symbols: ATHSP17.4, HSP17.4 | ATHSP17.4 | chr3:16984263-16984733 REVERSEweakly similar to ( 114) HSP11_MEDSA 18.1 kDa class I heat shock protein (Fragment) - Medicago sativa (Alfalfa)weakly similar to ( 190) loc_os02g03570 12002.m05707 protein 18.3 kDa class I heat shock protein, putative, expressed no original description
		hv_20801	-0.927		GAAGCTCAGCTTGCATTCTTGTCATGGCATAGAATCCATCAACCTCGCCAATAACCAGTT	moderately similar to ( 202) loc_os04g30660 12004.m08171 protein resistance complex protein I2C-2, putative, expressed no original description
		hv_23585	-0.937	MLOC_49802.1	CTTGATGCCTTTTTGTATTAGGGTTGCTTTATTACACCCCTTTCAGAAAATTAAAAAGGG	weakly similar to ( 129) loc_os11g10760 12011.m05269 protein NBS-LRR disease resistance protein, putative, expressed no original description
		hv_16910	-0.964	MLOC_71890.1	TTGATTTGTTGGGCATGTATTGGTGTCGTGATGTATGATCGGTTCATCTGTTGGTTCCCC	very weakly similar to (81.3) OSR8_ORYSA Hydrophobic protein OSR8 - Oryza sativa (Rice)weakly similar to ( 119) loc_os06g44220 12006.m08950 protein low temperature and salt responsive protein, putative no original description
		hv_16910	-0.964	MLOC_71890.1	TTGATTTGTTGGGCATGTATTGGTGTCGTGATGTATGATCGGTTCATCTGTTGGTTCCCC	very weakly similar to (81.3) OSR8_ORYSA Hydrophobic protein OSR8 - Oryza sativa (Rice)weakly similar to ( 119) loc_os06g44220 12006.m08950 protein low temperature and salt responsive protein, putative no original description
		hv_23720	-0.993	MLOC_66581.3	CCGAAGACCCCAGTTTAGAGGAGATGTTGAGGATACTATCTTTCAGCTATTATGACTTGT	weakly similar to ( 145) AT3G46730 | Symbols: | disease resistance protein (CC-NBS class), putative | chr3:17213069-17215612 REVERSEmoderately similar to ( 379) loc_os11g43700 12011.m08205 protein RGH1A, putative, expressed no original description
		hv_36569	-1.01	AK251988.1	GTAGTACTGTTCACGAGCTCTACTCTTTTTTCTCAATCAATAAAAGGAGTTATGTTCTTG	weakly similar to ( 151) AT2G43590 | Symbols: | chitinase, putative | chr2:18081592-18082749 REVERSEweakly similar to ( 153) CHIA_MAIZE Endochitinase A precursor (EC 3.2.1.14) (Seed chitinase A) - Zea mays (Maize)weakly similar to ( 161) loc_os04g41680 12004.m09144 protein endochitinase A precursor, putative, expressed no original description
		hv_08103	-1.034	MLOC_63000.1	GTAATTTGCACCGCAACCGTTTCTTTGCAATAAACCTATAATATCTGGAGCAATGTTAAA	weakly similar to ( 181) AT5G38960 | Symbols: | germin-like protein, putative | chr5:15592992-15593783 FORWARDweakly similar to ( 162) GLP1_MESCR Germin-like protein precursor - Mesembryanthemum crystallinum (Common ice plant)moderately similar to ( 293) loc_os05g10830 12005.m05553 protein germin-like protein subfamily 1 member 11 precursor, putative no original description
		hv_09447	-1.041	MLOC_16581.1	GACATGTGCTACTACTGATTTCATGTAATGATGTGTTATCTATTCTTATGGAACACCTTC	weakly similar to ( 130) loc_os11g11990 12011.m05391 protein NB-ARC domain containing protein, expressed no original description
		hv_02293	-1.068	AK367749	AACCACAATTAAGTCACACATTGGGTGATTACACACGTGCGTAAATTAAGGGCATGGTTG	moderately similar to ( 203) AT5G39110 | Symbols: | germin-like protein, putative | chr5:15657802-15658584 REVERSEweakly similar to ( 180) GLP1_MESCR Germin-like protein precursor - Mesembryanthemum crystallinum (Common ice plant)moderately similar to ( 318) loc_os08g08990 12008.m05034 protein germin-like protein subfamily 1 member 11 precursor, putative, expressed no original description
		hv_45353	-1.101	MLOC_18373.1	CAATATATAGGAGTGTAAAATGTGCAGCGTGTTGAGTCTGTTTATAAAGACTCTATTTGC	weakly similar to ( 101) AT4G23690 | Symbols: | disease resistance-responsive family protein / dirigent family protein | chr4:12339152-12339715 REVERSEvery weakly similar to (93.2) DR206_PEA Disease resistance response protein 206 - Pisum sativum (Garden pea)weakly similar to ( 135) loc_os07g44930 12007.m08714 protein disease resistance response protein 206, putative, expressed no original descri…
		hv_06623	-1.167	AK369026	ATACCGTCTGCAAGAACAGTAGTAGTAGCAAAGCAACGTGTAACCAGTTTCGCAGTGAGT	weakly similar to ( 135) AT3G17020 | Symbols: | universal stress protein (USP) family protein | chr3:5802728-5804063 REVERSEweakly similar to ( 196) loc_os01g07590 12001.m07386 protein universal stress protein family protein, expressed no original description
		hv_10963	-1.197	AK360100	CAAATGTTGTTCCTCAAGTAATATGTTCCGACAAAAGGGTTTTTGCTGCTTTGTACAAAA	weakly similar to ( 112) AT5G42510 | Symbols: | disease resistance-responsive family protein | chr5:16998268-16998816 REVERSEmoderately similar to ( 235) loc_os11g42550 12011.m08091 protein disease resistance response protein 206, putative, expressed no original description
		hv_09784	-1.226	MLOC_34131.1	TAGTTGGCACAATACCTTGACCCTTCGGTTTGAGATTGAAAGGTTTAAGAAAAGCACTCT	weakly similar to ( 109) loc_os12g09700 12012.m04954 protein jasmonate-induced protein, putative, expressed no original description
		hv_43926	-1.407		AGACTCGATCTTACGAGTCAGAGTGTGAGGGTCAGTCCGTGTATAAGATTGATGTATAAT	weakly similar to ( 143) AT3G46730 | Symbols: | disease resistance protein (CC-NBS class), putative | chr3:17213069-17215612 REVERSEmoderately similar to ( 328) loc_os08g19694 12008.m06036 protein NB-ARC domain containing protein, expressed no original description
		hv_28349	-1.432	BF065901	ATGATTCGAGGCTGCTAGCTGATGATTGTTTGAGCGAGGGGTTGAGAACTATATATGTAC	weakly similar to ( 104) WIR1A_WHEAT WIR1A protein - Triticum aestivum (Wheat) no original description
		hv_16793	-1.494	MLOC_10159.1	GCATTTGCATGCATGCTTGGCAGACGTATATGTACTTTTCTTTTTGATAAAAGTTGCCGC	weakly similar to ( 112) AT1G65870 | Symbols: | disease resistance-responsive family protein | chr1:24503624-24504193 FORWARDweakly similar to ( 186) loc_os11g10870 12011.m05280 protein dirigent-like protein pDIR3, putative, expressed no original description
		hv_22489	-1.555	AV932096	CGAGTTGGACATGAAGTCAGTCATGTATTCTTTATATACTGAGTAGATCAGTTCAGATTA	very weakly similar to (86.7) AT1G74310 | Symbols: ATHSP101, HSP101, HOT1 | ATHSP101 (ARABIDOPSIS THALIANA HEAT SHOCK PROTEIN 101); ATP binding / ATPase/ nucleoside-triphosphatase/ nucleotide binding / protein binding | chr1:27936715-27939862 REVERSEweakly similar to ( 101) HS101_ORYSA Heat shock protein 101 - Oryza sativa (Rice)weakly similar to ( 101) loc_os05g44340 12005.m08560 protein heat sh…
		hv_38614	-1.78	AK370002	ACAAAAGCATAGCCAGCTAGCTACGGCCCTACACATACGCAGGCACAAAGAAATCATTTA	weakly similar to ( 169) AT4G33720 | Symbols: | pathogenesis-related protein, putative | chr4:16182813-16183304 FORWARDmoderately similar to ( 274) PR13_HORVU Pathogenesis-related protein PRB1-3 precursor (PR-1B) (HV-8) - Hordeum vulgare (Barley)moderately similar to ( 229) loc_os01g28500 12001.m43020 protein pathogenesis-related protein PRMS precursor, putative, expressed no original description
		hv_19143	-1.869	BQ762222	GCCGGGCTTTGATTGTTTTCGTATTTGTCTTGTAACTTGTGATTCATCTTTGATTTGTTG	weakly similar to ( 119) AT3G19690 | Symbols: | pathogenesis-related protein, putative | chr3:6842365-6842850 REVERSEweakly similar to ( 136) PRMS_MAIZE Pathogenesis-related protein PRMS precursor - Zea mays (Maize)weakly similar to ( 167) loc_os07g03710 12007.m04841 protein pathogenesis-related protein PRB1-3 precursor, putative, expressed no original description
		hv_01136	-2.146	BQ664314	TAACAGTCAATCATTGAAATAAAGGAAAGGGAACGAATGCAGCATTAACACGTCGCAAAA	very weakly similar to (82.0) AT5G42500 | Symbols: | disease resistance-responsive family protein | chr5:16994359-16994916 REVERSEweakly similar to ( 148) loc_os07g42570 12007.m08489 protein dirigent-like protein pDIR17, putative no original description
		hv_18361	-2.264	AK355059	GCACGACTAGTGCGTGTATGTCGAGTTGTCGACCAATAATAAATAAATGGTTAGTAATAT	weakly similar to ( 144) AT4G11650 | Symbols: ATOSM34 | ATOSM34 (osmotin 34) | chr4:7025127-7026113 REVERSEweakly similar to ( 169) ZEAM_MAIZE Zeamatin precursor - Zea mays (Maize)moderately similar to ( 208) loc_os12g43490 12012.m08122 protein alpha-amylase/trypsin inhibitor, putative, expressed no original description
		hv_43028	-2.315	AK252675.1	GAGTCGCCACGATGAATCTATTTGTACCCTTGGCTTAATATAAAAGTTCCATGGATATAT	moderately similar to ( 264) THN3_HORVU Leaf-specific thionin DB4 precursor [Contains: Leaf-specific thionin DB4; Acidic protein] - Hordeum vulgare (Barley)weakly similar to ( 110) loc_os06g32240 12006.m07762 protein thionin precursor, putative, expressed no original description
		hv_14175	-2.586	AK364774	GAGTTGGAGGCTGCCTACACCAAGCTCTATTTATCTACTATATAATTAAATTTTCAGATG	weakly similar to ( 170) AT3G12580 | Symbols: HSP70 | HSP70 (heat shock protein 70); ATP binding | chr3:3991487-3993689 REVERSEweakly similar to ( 176) HSP7C_PETHY Heat shock cognate 70 kDa protein - Petunia hybrida (Petunia)weakly similar to ( 174) loc_os03g16860 12003.m101294 protein heat shock cognate 70 kDa protein 2, putative, expressed no original description
		hv_09044	-2.667	DN186073	GCTCGGGATCATATCTTCTTGGTGTGTATCAGAAATAAAGAAGTTTGCTTGGTGTAGTAA	weakly similar to ( 140) loc_os10g18870 12010.m04962 protein dirigent-like protein, putative, expressed no original description
		hv_18360	-2.677	AK371265	GATCATTTGTATGTGCTATGTCATATATGCATGCTAGTGCCTGTATGTGGATCAATTATA	moderately similar to ( 236) AT4G11650 | Symbols: ATOSM34 | ATOSM34 (osmotin 34) | chr4:7025127-7026113 REVERSEmoderately similar to ( 261) ZEAM_MAIZE Zeamatin precursor - Zea mays (Maize)moderately similar to ( 340) loc_os12g43490 12012.m08122 protein alpha-amylase/trypsin inhibitor, putative, expressed no original description
		hv_24370	-3.812	AK251990.1	AATAAAAGGAATGCCGTACTAAGCCATGTATTCCATCCTGGACTATAATAAATAATGAGC	weakly similar to ( 161) AT4G25790 | Symbols: | allergen V5/Tpx-1-related family protein | chr4:13122248-13123290 REVERSEmoderately similar to ( 294) PR1_HORVU Pathogenesis-related protein 1 precursor - Hordeum vulgare (Barley)moderately similar to ( 230) loc_os01g28500 12001.m43020 protein pathogenesis-related protein PRMS precursor, putative, expressed no original description
		hv_24371	-3.867	AK251990.1	GTAATAAGCCATGTATTCCATCCTGGACTATAATAAATAATGAGCTCTTATATGACCTCG	weakly similar to ( 163) AT4G25790 | Symbols: | allergen V5/Tpx-1-related family protein | chr4:13122248-13123290 REVERSEmoderately similar to ( 295) PR12_HORVU Pathogenesis-related protein PRB1-2 precursor - Hordeum vulgare (Barley)moderately similar to ( 234) loc_os01g28500 12001.m43020 protein pathogenesis-related protein PRMS precursor, putative, expressed no original description
		hv_19144	-4.393	BI779534	GTTCCGGGCTTTGATTGTTTTTGTATTAGTCTCATGCATTCGTTTGTATTTGAGATTGTT	weakly similar to ( 125) AT3G19690 | Symbols: | pathogenesis-related protein, putative | chr3:6842365-6842850 REVERSEweakly similar to ( 135) PRMS_MAIZE Pathogenesis-related protein PRMS precursor - Zea mays (Maize)weakly similar to ( 173) loc_os07g03710 12007.m04841 protein pathogenesis-related protein PRB1-3 precursor, putative, expressed no original description
21	Redox processes
		hv_24680	2.253	AK369466	GGGTATTACGTACGCGCGTACTACGACCGTTTGATCAGGAGTTCGTAGTTACCATTTTTT	very weakly similar to (85.1) AT1G28480 | Symbols: GRX480 | GRX480; electron carrier/ protein disulfide oxidoreductase | chr1:10013634-10014047 REVERSEweakly similar to ( 113) loc_os05g48930 12005.m08964 protein OsGrx_S2 - glutaredoxin subgroup III, expressed no original description
		hv_24735	0.357	AK356030	TTTAGGCCACAAGTATATGATACGCTGTTGAAAAATTTATTCCTGTTGCCGGTCAAAAAA	moderately similar to ( 494) AT2G17420 | Symbols: NTRA, ATNTRA, NTR2 | NTRA (NADPH-DEPENDENT THIOREDOXIN REDUCTASE A); thioredoxin-disulfide reductase | chr2:7564357-7566219 FORWARDhighly similar to ( 598) loc_os06g22140 12006.m06869 protein thioredoxin reductase 2, putative, expressed no original description
		hv_21426	0.326	MLOC_51199.2	GCCAGACTTTTGTACAACTGAACTGATACAAGTATTAATAATGTGTGAATTATGATCCGC	moderately similar to ( 470) AT1G35620 | Symbols: ATPDIL5-2, ATPDI8, PDI8 | ATPDIL5-2 (PDI-LIKE 5-2); protein disulfide isomerase | chr1:13156504-13158280 FORWARDweakly similar to ( 110) PDI_MEDSA Protein disulfide-isomerase precursor (EC 5.3.4.1) (PDI) - Medicago sativa (Alfalfa)highly similar to ( 667) loc_os04g35290 12004.m08619 protein OsPDIL5-2 - Oryza sativa protein disulfide isomerase, exp…
		hv_09233	-0.314	AV917313	ACGTCCATATGTATGCCCAGATTACTCCAATTATGTTTACATTCTCAACATATGGAGTTT	moderately similar to ( 204) AT5G53560 | Symbols: ATB5-A, B5 #2, ATCB5-E, CB5-E | CB5-E (CYTOCHROME B5 ISOFORM E); heme binding | chr5:21759628-21760353 FORWARDweakly similar to ( 183) CYB5_TOBAC Cytochrome b5 - Nicotiana tabacum (Common tobacco)moderately similar to ( 223) loc_os10g37420 12010.m21998 protein cytochrome b5, putative, expressed no original description
		hv_16041	-0.318	AK250155.1	TTGATGTGGGTATATGCCTTTGGCTTCGTGCCATAATAATTCAATTCAAGGCTTAAAAAA	weakly similar to ( 153) AT3G48890 | Symbols: ATMP2, ATMAPR3, MSBP2, MAPR3 | ATMP2; heme binding | chr3:18129669-18131353 FORWARDmoderately similar to ( 236) loc_os03g20470 12003.m07456 protein membrane steroid-binding protein 1, putative, expressed no original description
		hv_36006	-0.437	AK371078	AATGTTAAGCATGGAATATCGAATGAATAGTATGATGCTTCATTGTTGCACTCCACAAGA	weakly similar to ( 190) AT5G52240 | Symbols: MSBP1, ATMP1, AtMAPR5 | MSBP1 (membrane steroid binding protein 1); steroid binding | chr5:21213121-21214557 FORWARDmoderately similar to ( 238) loc_os10g35850 12010.m06403 protein membrane steroid-binding protein 1, putative, expressed no original description
		hv_04224	-0.447	MLOC_67281.9	AAAGACTTGAACAGTTTACCAGCTCCAAATACAGTAAGCAGTTACCCGTTCGCAGTGAGT	weakly similar to ( 167) AT5G20140 | Symbols: | SOUL heme-binding family protein | chr5:6799047-6800892 REVERSEmoderately similar to ( 204) loc_os06g39690 12006.m32107 protein SOUL heme-binding protein, expressed no original description
		hv_04223	-0.681	MLOC_67281.9	AGAGTTGAATGTGGAATTTTGTTACGATACCATGTAAGAAGCTCTATAAGTCTGTGCCGC	moderately similar to ( 446) AT5G20140 | Symbols: | SOUL heme-binding family protein | chr5:6799047-6800892 REVERSEhighly similar to ( 589) loc_os06g39690 12006.m32107 protein SOUL heme-binding protein, expressed no original description
		hv_00145	-1.398	AK361207	ACCGCCTCAACGTGAAGCCAAGCATGTGATGGGATGTATCTGCCATGGATGATGGATGGA	moderately similar to ( 282) AT1G20630 | Symbols: CAT1 | CAT1 (CATALASE 1); catalase | chr1:7146812-7149609 FORWARDmoderately similar to ( 421) CATA2_HORVU Catalase isozyme 2 (EC 1.11.1.6) - Hordeum vulgare (Barley)moderately similar to ( 353) loc_os02g02400 12002.m77750 protein catalase isozyme A, putative, expressed no original description
		hv_38611	-1.447	AK361207	ACTGTGGATCATGTGGTCGATTAAATACCATGCTACTAATAAGTTACCATCTTTTGTTAC	highly similar to ( 701) AT1G20630 | Symbols: CAT1 | CAT1 (CATALASE 1); catalase | chr1:7146812-7149609 FORWARDhighly similar to ( 922) CATA2_HORVU Catalase isozyme 2 (EC 1.11.1.6) - Hordeum vulgare (Barley)highly similar to ( 835) loc_os02g02400 12002.m77750 protein catalase isozyme A, putative, expressed no original description
		hv_11240	-1.503	MLOC_74140.1	GAAGTTTTTGGCCGCTATCGATAAGAGAATCACAAAGCTGCGTATCTTTGTATGAAAAAA	weakly similar to ( 105) loc_os12g35340 12012.m07327 protein OsGrx_C11 - glutaredoxin subgroup III, expressed no original description
		hv_24379	-1.624	AK361207	TAGCTACCATGCTACTAATAAGTTACCATCTTTTGTTACAGTAAACTGCATGTACTCTAG	highly similar to ( 757) AT4G35090 | Symbols: CAT2 | CAT2 (CATALASE 2); catalase | chr4:16701105-16703215 REVERSEnearly identical (1008) CATA2_HORVU Catalase isozyme 2 (EC 1.11.1.6) - Hordeum vulgare (Barley)highly similar to ( 915) loc_os02g02400 12002.m77750 protein catalase isozyme A, putative, expressed no original description
		hv_09893	-1.74	CD053875	TTAGGTTGCTTTTGCGCCTCTGTTCTTACCCCGATCAATTTATCTACCATCTGTATTCTA	weakly similar to ( 116) AT4G15700 | Symbols: | glutaredoxin family protein | chr4:8937545-8937853 FORWARDweakly similar to ( 171) loc_os12g35330 12012.m07326 protein OsGrx_C12 - glutaredoxin subgroup III no original description
22	Polyamine metabolism
		hv_04064	-0.899	MLOC_56270.1	CTAGTTTTTCGATTGGATTTATGGGTGCCAGGAAGTTGACCAAGATGGTCCTCTACCTCA	weakly similar to ( 120) loc_os02g15550 12002.m06798 protein spermidine synthase 1, putative, expressed no original description
23	Nucleotide metabolism
		hv_08184	0.832	AK371921	CTGTTATAAACAATAACAACATTGCTAATAAAGTTATGCCGCACTGTTTCGCTCTCCAAA	highly similar to ( 567) AT2G38280 | Symbols: FAC1, ATAMPD | FAC1 (EMBRYONIC FACTOR1); AMP deaminase | chr2:16033767-16038793 REVERSEhighly similar to ( 561) AMPD_ORYSA Probable AMP deaminase (EC 3.5.4.6) - Oryza sativa (Rice)highly similar to ( 610) loc_os05g28180 12005.m64228 protein AMP deaminase 2, putative, expressed no original description
		hv_18464	0.792	MLOC_31285.1	ATTGACAACGTAGTTTCTAGTTAGATCTGAGCAATGGGGGAGGAGAAGATGACGACGAAG	weakly similar to ( 112) AT2G19570 | Symbols: CDA1, AT-CDA1, DESZ | CDA1 (CYTIDINE DEAMINASE 1); cytidine deaminase | chr2:8470598-8471503 REVERSEweakly similar to ( 180) loc_os01g51540 12001.m11333 protein CDA1, putative, expressed no original description
		hv_10450	0.777	MLOC_73067.1	TTTGTCAGCGTTAAAACGGAATGCCTGCACATCAAAACTATGCGCTTGGGCAAGATCAGT	highly similar to ( 662) AT5G64370 | Symbols: BETA-UP | BETA-UP (beta-ureidopropionase); beta-ureidopropionase | chr5:25739264-25741031 FORWARDvery weakly similar to (90.5) AGUB_SOLTU N-carbamoylputrescine amidase (EC 3.5.1.53) - Solanum tuberosum (Potato)highly similar to ( 744) loc_os07g30170 12007.m07288 protein beta-ureidopropionase, putative, expressed no original description
		hv_36161	0.748	AK367079	AGACCTTGATGCTCAGAAATAATAATGTAATTGTCAACATTCTGTCATTGGTCATGGACT	moderately similar to ( 286) AT5G28050 | Symbols: | cytidine/deoxycytidylate deaminase family protein | chr5:10044209-10045484 REVERSEmoderately similar to ( 320) loc_os03g61810 12003.m11062 protein cytidine/deoxycytidylate deaminase family protein, putative, expressed no original description
		hv_02447	0.685	MLOC_55892.1	CAGTATCAATAAATTTTGGGGGTACCGATCACAATCCTGAATTCCTGATAATTTATCACA	weakly similar to ( 193) AT1G26190 | Symbols: | phosphoribulokinase/uridine kinase family protein | chr1:9057285-9060433 REVERSEmoderately similar to ( 339) loc_os02g47860 12002.m100333 protein uridine kinase, putative, expressed no original description
		hv_04708	0.671	MLOC_80715.2	AGTCACACAGTGGAGAATCAGAATCTATAGTAGCATCAACGCTAAAGGATGAAAGCTTGC	moderately similar to ( 229) loc_os06g29430 12006.m07487 protein deaminase, putative, expressed no original description
		hv_08258	0.649	AK366538	TACTGAACTAGAGTACATGAACATCACGGTGATCACTTCTAACAAACCGTATGGCGTGCG	moderately similar to ( 223) AT5G18860 | Symbols: | inosine-uridine preferring nucleoside hydrolase family protein | chr5:6291023-6295581 FORWARDmoderately similar to ( 298) loc_os05g33630 12005.m28055 protein hydrolase, putative, expressed no original description
		hv_08928	0.614	AK367792	GTAAACTCTTTCAGTTACAATGTGAGGGGAAGATATCTTGTGATACCATGTCATGCCACA	moderately similar to ( 285) AT2G42070 | Symbols: ATNUDT23, ATNUDX23 | ATNUDX23 (ARABIDOPSIS THALIANA NUDIX HYDROLASE HOMOLOG 23); FAD diphosphatase/ hydrolase | chr2:17549669-17551066 REVERSEmoderately similar to ( 378) loc_os09g38040 12009.m06751 protein nudix hydrolase 23, chloroplast precursor, putative, expressed no original description
		hv_08261	0.608	MLOC_55035.9	GCAGAGTTTTGGACCTGTATGTAATTGCACTGATACAATAGATTTATCTTTTCACGATGA	weakly similar to ( 122) AT5G18860 | Symbols: | inosine-uridine preferring nucleoside hydrolase family protein | chr5:6291023-6295581 FORWARDmoderately similar to ( 213) loc_os05g33644 12005.m07596 protein hydrolase, putative, expressed no original description
		hv_22398	0.585	AK364303	AAGTTCAATGTTTTGCCATCCAATGATAGGACTCTTGGTAGATCCATTAGGATCCGCCCT	highly similar to ( 653) AT3G17810 | Symbols: | dihydroorotate dehydrogenase family protein / dihydroorotate oxidase family protein | chr3:6094279-6096289 FORWARDhighly similar to ( 723) loc_os02g50350 12002.m10069 protein dihydropyrimidine dehydrogenase precursor, putative, expressed no original description
		hv_13517	0.579	AK375550	GACATCACAAAGGAAGAAATTATTGCAGTACCTGTGTTGTCAAATTTGTATGAATGAGTG	moderately similar to ( 315) AT5G47650 | Symbols: ATNUDT2, ATNUDX2 | ATNUDT2 (ARABIDOPSIS THALIANA NUDIX HYDROLASE HOMOLOG 2); ADP-ribose diphosphatase/ NAD or NADH binding / hydrolase | chr5:19310391-19312084 REVERSEmoderately similar to ( 481) loc_os06g42790 12006.m32122 protein nudix hydrolase 2, putative, expressed no original description
		hv_22037	0.48	MLOC_7699.1	GTTGACAGCTCAGGCATCTAAGGTTGTTTCGTTGCCTTCCTGAATTGCTAATGAATTCCA	highly similar to ( 586) AT4G34740 | Symbols: ATASE2, CIA1, ATPURF2 | ATASE2 (GLN PHOSPHORIBOSYL PYROPHOSPHATE AMIDOTRANSFERASE 2); amidophosphoribosyltransferase | chr4:16574894-16576579 REVERSEhighly similar to ( 586) PUR1_SOYBN Amidophosphoribosyltransferase, chloroplast precursor (EC 2.4.2.14) (Glutamine phosphoribosylpyrophosphate amidotransferase) (ATASE) (GPAT) - Glycine max (Soybean)highl…
		hv_20239	0.402	AK371563	CAAGCATGCTGCAAATATCCTTTTGAAAACATTATGCAGGCAGATAAATATTCTTGTGGT	moderately similar to ( 320) AT2G39270 | Symbols: | adenylate kinase family protein | chr2:16399983-16401408 FORWARDmoderately similar to ( 313) KADC_SOLTU Adenylate kinase, chloroplast precursor (EC 2.7.4.3) (ATP-AMP transphosphorylase) - Solanum tuberosum (Potato)moderately similar to ( 382) loc_os04g57540 12004.m35511 protein adenylate kinase, chloroplast precursor, putative, expressed no orig…
		hv_00492	0.395	AK355518	GCTAGTGTTTCTCGAGGAATTGGCTCCATGGATCGAGGTGAAGGCTGATTGGGTTCTGTC	moderately similar to ( 256) AT4G29680 | Symbols: | type I phosphodiesterase/nucleotide pyrophosphatase family protein | chr4:14538067-14539557 REVERSEmoderately similar to ( 312) loc_os01g10020 12001.m07625 protein ectonucleotide pyrophosphatase/phosphodiesterase 1, putative, expressed no original description
		hv_05085	-0.464		GCATTACTATTTAATTCGCATCGTCTTCGTCCCCATTTTGCATACTTCCTCATACATGAC	weakly similar to ( 119) AT3G27060 | Symbols: TSO2 | TSO2 (TSO meaning 'ugly' in Chinese); oxidoreductase/ ribonucleoside-diphosphate reductase/ transition metal ion binding | chr3:9979971-9981057 REVERSEweakly similar to ( 118) RIR2_TOBAC Ribonucleoside-diphosphate reductase small chain (EC 1.17.4.1) (Ribonucleotide reductase small subunit) (Ribonucleoside-diphosphate reductase R2 subunit) - Nic…
		hv_01778	-0.519	AK249385.1	AGGGGAGCTTAACTTTTGTTTATTATAGATTGATTGACATCTCGGAAGGGATTGTCGATG	moderately similar to ( 234) AT4G09320 | Symbols: NDPK1 | NDPK1; ATP binding / nucleoside diphosphate kinase | chr4:5923424-5924366 FORWARDmoderately similar to ( 282) NDK1_ORYSA Nucleoside diphosphate kinase 1 (EC 2.7.4.6) (Nucleoside diphosphate kinase I) (NDK I) (NDP kinase I) (NDPK I) - Oryza sativa (Rice)moderately similar to ( 282) loc_os07g30970 12007.m079686 protein nucleoside diphosphate…
		hv_14066	-0.692	AK251135.1	AAGAGAAAGAAGATATGTGTTAGGCTCCTTCTGAGTATTGACCGTCGTGAGACAACTTCT	weakly similar to ( 154) AT4G04880 | Symbols: | adenosine/AMP deaminase family protein | chr4:2465055-2467103 REVERSEmoderately similar to ( 204) loc_os07g46630 12007.m08880 protein deaminase, putative, expressed no original description
		hv_12153	-0.73	MLOC_13599.2	GTGTTGTGAGCTCGATTAAGCTGTGTGAATTTGATCGTGTAAACATTTAAACGAGACTGT	weakly similar to ( 140) loc_os06g02000 12006.m091573 protein uridylate kinase, putative, expressed no original description
		hv_41943	-1.173	MLOC_63902.1	CACTAATGGTCCACATACGAAGCAAAATGAGTGAATCTACACTCTAAAAGTATGTCTATA	highly similar to ( 593) AT1G72040 | Symbols: | deoxynucleoside kinase family | chr1:27112159-27114248 REVERSEhighly similar to ( 738) loc_os01g65350 12001.m12648 protein ATP binding protein, putative, expressed no original description
24	Biodegradation of Xenobiotics
		hv_16216	0.917	AK374057	CTGTATGACTTATGTAACAGGTGATAGTGATGGTCAACCCTCACCAAGGATGGCTTTCAC	weakly similar to ( 130) AT1G53580 | Symbols: GLX2-3, ETHE1, GLY3 | GLY3 (GLYOXALASE II 3); hydrolase/ hydroxyacylglutathione hydrolase | chr1:19991542-19993250 REVERSEweakly similar to ( 124) loc_os01g47690 12001.m43132 protein hydroxyacylglutathione hydrolase 3, mitochondrial precursor, putative, expressed no original description
		hv_17791	0.57	MLOC_67949.1	ACCCGATTGTTTTGTTCTGTTTGTCACCACGCACGAACGTGAGGTGATACCGTGAAAAAA	moderately similar to ( 464) AT1G75620 | Symbols: | glyoxal oxidase-related | chr1:28394951-28396594 REVERSEhighly similar to ( 715) loc_os03g15320 12003.m06969 protein glyoxal oxidase, putative, expressed no original description
25	C1-metabolism
26	Miscellaneous
		hv_44481	3.164	AK365211	ACAAGCAACATATAAGTGATCAACGGAGTATATAGAACTCTGAGACTTGGTTTTCTATCT	highly similar to ( 514) AT5G52400 | Symbols: CYP715A1 | CYP715A1; electron carrier/ heme binding / iron ion binding / monooxygenase/ oxygen binding | chr5:21272949-21275509 FORWARDmoderately similar to ( 223) C72A1_CATRO Cytochrome P450 72A1 (EC 1.3.3.9) (CYPLXXII) (Secologanin synthase) (SLS) - Catharanthus roseus (Rosy periwinkle) (Madagascar periwinkle)highly similar to ( 726) loc_os02g57810 …
		hv_40450	3.041	MLOC_61801.2	GTTTCGGAGGAGGTAATCTCACTAAGTTACAGCCCAATACAATCAAATAAATTAGTATGA	moderately similar to ( 249) AT1G22360 | Symbols: AtUGT85A2 | AtUGT85A2 (UDP-glucosyl transferase 85A2); UDP-glycosyltransferase/ glucuronosyltransferase/ transferase, transferring glycosyl groups | chr1:7895068-7897527 REVERSEweakly similar to ( 117) IAAG_MAIZE Indole-3-acetate beta-glucosyltransferase (EC 2.4.1.121) (IAA-Glu synthetase) ((Uridine 5'-diphosphate-glucose:indol-3-ylacetyl)-beta-D-…
		hv_18451	2.327	AK362764	AACAAGGAATTCTTTCATAACCGAGTGCTGCATGCATGTACCACTTATGTGGGGCACTAG	very weakly similar to (99.8) AT5G05960 | Symbols: | protease inhibitor/seed storage/lipid transfer protein (LTP) family protein | chr5:1790256-1790694 FORWARDweakly similar to ( 126) loc_os05g06780 12005.m05205 protein lipid binding protein, putative, expressed no original description
		hv_45259	2.29	AK370280	AGATAGAATGCTTAGATGAGCCCGGCTTTCATATAATTGAATAAAGCCCTAAACGCCCGC	moderately similar to ( 310) AT3G22250 | Symbols: | UDP-glucoronosyl/UDP-glucosyl transferase family protein | chr3:7867806-7870053 FORWARDweakly similar to ( 151) UFO3_MAIZE Anthocyanidin 3-O-glucosyltransferase (EC 2.4.1.115) (Flavonol 3-O-glucosyltransferase) (UDP-glucose flavonoid 3-O-glucosyltransferase) (Bronze-1) (Bz-W22 allele) - Zea mays (Maize)highly similar to ( 549) loc_os04g44354 120…
		hv_18212	2.166	MLOC_14819.1	AATTTCGAGTGTAATCATGTCGCTCGATGTGTATGTGTTCGTGTGAACGAAGCGTGACAG	moderately similar to ( 206) AT3G53150 | Symbols: UGT73D1 | UGT73D1 (UDP-glucosyl transferase 73D1); UDP-glycosyltransferase/ transferase, transferring hexosyl groups | chr3:19697736-19699259 REVERSEweakly similar to ( 142) ZOX_PHAVU Zeatin O-xylosyltransferase (EC 2.4.2.40) (Zeatin O-beta-D-xylosyltransferase) - Phaseolus vulgaris (Kidney bean) (French bean)moderately similar to ( 363) loc_os02g…
		hv_13978	2.135	AK366063	TATTCTAAGCATGGACGAGATCATAGATGAGTGCAAGACCTTCTTCTTCGCAGGGCATGA	weakly similar to ( 107) AT2G46950 | Symbols: CYP709B2 | CYP709B2; electron carrier/ heme binding / iron ion binding / monooxygenase/ oxygen binding | chr2:19289466-19291541 REVERSEweakly similar to ( 155) loc_os07g23570 12007.m06635 protein cytochrome P450 72A1, putative, expressed no original description
		hv_22248	2.129	AK250586.1	AAGAGAGTGATATTTGTGCACCCACCCATATTGCATCCTCGGTGCACCCACCATAAAAAA	moderately similar to ( 236) AT1G22360 | Symbols: AtUGT85A2 | AtUGT85A2 (UDP-glucosyl transferase 85A2); UDP-glycosyltransferase/ glucuronosyltransferase/ transferase, transferring glycosyl groups | chr1:7895068-7897527 REVERSEweakly similar to ( 134) UFO3_MAIZE Anthocyanidin 3-O-glucosyltransferase (EC 2.4.1.115) (Flavonol 3-O-glucosyltransferase) (UDP-glucose flavonoid 3-O-glucosyltransferase) …
		hv_41117	1.97	MLOC_52372.1	TTTCAGCATCAATGAATTGACAGCGCTGTACTATATTGGTACGGTGTGCCAGTTATGTCC	very weakly similar to (88.6) AT3G18280 | Symbols: | protease inhibitor/seed storage/lipid transfer protein (LTP) family protein | chr3:6267102-6267392 FORWARDvery weakly similar to (87.4) NLTP_VIGUN Probable nonspecific lipid-transfer protein AKCS9 precursor (LTP) - Vigna unguiculata (Cowpea)weakly similar to ( 140) loc_os05g47730 12005.m08845 protein nonspecific lipid-transfer protein AKCS9 pre…
		hv_22221	1.966	MLOC_74485.1	AATTCGTCCATGTATATGATTGCTACTCGCTTATAAACAATGAAGTGTATCTTTGGCGTC	moderately similar to ( 206) AT2G36800 | Symbols: DOGT1, UGT73C5 | DOGT1 (DON-GLUCOSYLTRANSFERASE 1); UDP-glycosyltransferase/ cis-zeatin O-beta-D-glucosyltransferase/ glucosyltransferase/ quercetin 4'-O-glucosyltransferase/ quercetin 7-O-glucosyltransferase/ trans-zeatin O-beta-D-glucosyltransferase/ transferase, transf | chr2:15423493-15424980 REVERSEweakly similar to ( 144) ZOX_PHAVU Zeatin O-…
		hv_41802	1.859	MLOC_70989.1	GAAATCACAAGAGTTGTTTGTGTTTTATACTGCAAATAATAAACGTTCCTCCAGTTGTCC	very weakly similar to (82.0) AT2G45180 | Symbols: | protease inhibitor/seed storage/lipid transfer protein (LTP) family protein | chr2:18626377-18626781 FORWARDvery weakly similar to (82.4) CCDP_MAIZE Cortical cell-delineating protein precursor (Root-specific protein ZRP3) - Zea mays (Maize)weakly similar to ( 163) loc_os03g50960 12003.m101472 protein cortical cell-delineating protein precursor,…
		hv_24897	1.83	DN183085	GCCTATTGATGAATGAGATTGATGTTATGAGTTGTGAACTCGTAATCCTTGTGTAAATCA	moderately similar to ( 271) AT5G06730 | Symbols: | peroxidase, putative | chr5:2080207-2081621 REVERSEmoderately similar to ( 263) PER2_CUCSA Peroxidase 2 (EC 1.11.1.7) (CUP2) (Fragment) - Cucumis sativus (Cucumber)moderately similar to ( 316) loc_os03g13180 12003.m06764 protein peroxidase 54 precursor, putative, expressed no original description
		hv_40552	1.741	AK364622	TTCTTTTCAGTTGGAAGGTACCTGAATGCTGGGATTTGGACACTGAATACGGTGGAGAAG	moderately similar to ( 491) AT2G46950 | Symbols: CYP709B2 | CYP709B2; electron carrier/ heme binding / iron ion binding / monooxygenase/ oxygen binding | chr2:19289466-19291541 REVERSEmoderately similar to ( 382) C72A1_CATRO Cytochrome P450 72A1 (EC 1.3.3.9) (CYPLXXII) (Secologanin synthase) (SLS) - Catharanthus roseus (Rosy periwinkle) (Madagascar periwinkle)highly similar to ( 831) loc_os07g23…
		hv_22246	1.632	AK250586.1	TTGACTTGTGAACGAGAAAGCCAAGTGAAGCAACAAGCAGCTGAAGCATTTCGAGAGCAA	weakly similar to ( 174) AT1G22370 | Symbols: AtUGT85A5 | AtUGT85A5 (UDP-glucosyl transferase 85A5); glucuronosyltransferase/ transferase, transferring glycosyl groups | chr1:7898116-7899879 REVERSEmoderately similar to ( 229) loc_os08g31200 12008.m07118 protein cytokinin-O-glucosyltransferase 2, putative no original description
		hv_13863	1.611	AK367614	GTAGAAAAAGGGACTTCTGTCCCAACTCAATTTATACATTAGTCCTGGTTCCATTAAAAA	weakly similar to ( 107) AT3G16520 | Symbols: UGT88A1 | UDP-glucoronosyl/UDP-glucosyl transferase family protein | chr3:5618847-5620833 REVERSEvery weakly similar to (84.7) ZOX_PHAVU Zeatin O-xylosyltransferase (EC 2.4.2.40) (Zeatin O-beta-D-xylosyltransferase) - Phaseolus vulgaris (Kidney bean) (French bean)weakly similar to ( 171) loc_os01g50200 12001.m11204 protein anthocyanidin 5,3-O-glucosyl…
		hv_42189	1.596	AK356026	TTATAATACTCCAGTTAGCTCACAGACCATGGTCATGGTCATGGGTAGTCCGTCCATGAA	weakly similar to ( 104) AT5G55050 | Symbols: | GDSL-motif lipase/hydrolase family protein | chr5:22337745-22339741 FORWARDvery weakly similar to (86.3) APG_BRANA Anter-specific proline-rich protein APG (Protein CEX) (Fragment) - Brassica napus (Rape)weakly similar to ( 176) loc_os06g50940 12006.m09618 protein anther-specific proline-rich protein APG precursor, putative, expressed no original des…
		hv_36605	1.415	AK363890	ATTGCCGTGTTGCTTGACTAATCATCTAGAACTGCAATATCCACCCTTCGCAGTGAGTGA	moderately similar to ( 330) AT4G15550 | Symbols: IAGLU | IAGLU (INDOLE-3-ACETATE BETA-D-GLUCOSYLTRANSFERASE); UDP-glycosyltransferase/ transferase, transferring glycosyl groups | chr4:8877877-8879301 REVERSEmoderately similar to ( 237) IAAG_MAIZE Indole-3-acetate beta-glucosyltransferase (EC 2.4.1.121) (IAA-Glu synthetase) ((Uridine 5'-diphosphate-glucose:indol-3-ylacetyl)-beta-D-glucosyl transf…
		hv_11255	1.413	MLOC_60245.2	GTCCTTGTTTACGTTGTATTATCCTTCGTTAAGCGTCATTCACGTGTTTTGAATTATTTG	very weakly similar to (94.0) AT5G16990 | Symbols: | NADP-dependent oxidoreductase, putative | chr5:5581831-5583849 REVERSEvery weakly similar to (92.0) loc_os01g66720 12001.m12779 protein NADP-dependent oxidoreductase P1, putative, expressed no original description
		hv_24855	1.413	BM372342	GTACCCATACATGTGTGTGTGTAATAAATGGTTGTTTTCAAGTTTGTTTTAACGGGGAAA	very weakly similar to (85.5) AT1G14550 | Symbols: | anionic peroxidase, putative | chr1:4979028-4980324 FORWARDvery weakly similar to (80.1) PERX_NICSY Lignin-forming anionic peroxidase precursor (EC 1.11.1.7) - Nicotiana sylvestris (Wood tobacco)weakly similar to ( 113) loc_os06g32960 12006.m07833 protein lignin forming anionic peroxidase precursor, putative no original description
		hv_39276	1.374	MLOC_65103.2	AGAGTTGGTGGTGTAGTATGTGTGATGAAACATTGTAATTTAACTGCATTGGCATTCTTA	highly similar to ( 688) AT2G43020 | Symbols: ATPAO2 | ATPAO2 (Polyamine oxidase 2); amine oxidase/ electron carrier/ oxidoreductase | chr2:17891945-17894440 FORWARDweakly similar to ( 130) PAO_MAIZE Polyamine oxidase precursor (EC 1.5.3.11) - Zea mays (Maize)highly similar to ( 879) loc_os04g53190 12004.m35201 protein lysine-specific histone demethylase 1, putative, expressed no original descrip…
		hv_08761	1.373	AK359800	TGTCATGCATGTAATTTATACCGTCATTTATGTGTGACAATGATTGAATCTTCTACGCAC	weakly similar to ( 166) AT1G33720 | Symbols: CYP76C6 | CYP76C6; electron carrier/ heme binding / iron ion binding / monooxygenase/ oxygen binding | chr1:12220957-12223981 REVERSEweakly similar to ( 147) C76A1_SOLME Cytochrome P450 76A1 (EC 1.14.-.-) (CYPLXXVIA1) (P-450EG8) (Fragment) - Solanum melongena (Eggplant) (Aubergine)moderately similar to ( 212) loc_os10g08540 12010.m04202 protein cytoch…
		hv_24890	1.366	AK356012	GGTTGTTATTATTATACGGGAATTGATAAGCTCATCTCAGATCTGTTCACGGCTAAAAAA	moderately similar to ( 201) AT2G34060 | Symbols: | peroxidase, putative | chr2:14384914-14386530 FORWARDweakly similar to ( 107) PERX_TOBAC Lignin-forming anionic peroxidase precursor (EC 1.11.1.7) (TOPA) - Nicotiana tabacum (Common tobacco)weakly similar to ( 122) loc_os08g42030 12008.m08181 protein peroxidase 73 precursor, putative, expressed no original description
		hv_09513	1.275	MLOC_58770.1	ATGGTACCTTACATGCTTTGCTTTCAGTTTGTGGCGTGTTGCCTCCTGTTTCTTCTCTAC	weakly similar to ( 187) AT3G48520 | Symbols: CYP94B3 | CYP94B3; electron carrier/ heme binding / iron ion binding / monooxygenase/ oxygen binding | chr3:17975104-17976624 REVERSEmoderately similar to ( 241) loc_os11g29290 12011.m06839 protein cytochrome P450 86A2, putative, expressed no original description
		hv_21262	1.234	AK366669	TCATCTGACTTTAGAAACACCACTGTCAACGGCGATCTACGTTACTTTGTTTGGGACGAT	moderately similar to ( 242) AT1G71070 | Symbols: | glycosyltransferase family 14 protein / core-2/I-branching enzyme family protein | chr1:26807440-26809152 REVERSEmoderately similar to ( 317) loc_os04g23580 12004.m07499 protein BGGP Beta-1-3-galactosyl-O-glycosyl-glycoprotein, putative, expressed no original description
		hv_15860	1.227	MLOC_70158.1	TGTACTGCCTTTTCTGCAAGCATATGCGTACTGTCTTTTTTATTCTTCCAAACCAAAAAA	moderately similar to ( 328) AT4G38540 | Symbols: | monooxygenase, putative (MO2) | chr4:18023187-18024827 FORWARDhighly similar to ( 575) loc_os03g05910 12003.m101193 protein monooxygenase, putative, expressed no original description
		hv_19428	1.179	AK359078	CTCTCCGGCGGAAAACCGCGTGATTAAATTAATATGCTATTGTATTTCATATTATTGGTT	moderately similar to ( 308) AT1G22400 | Symbols: UGT85A1, ATUGT85A1 | UGT85A1; UDP-glycosyltransferase/ cis-zeatin O-beta-D-glucosyltransferase/ glucuronosyltransferase/ trans-zeatin O-beta-D-glucosyltransferase/ transferase, transferring glycosyl groups / transferase, transferring hexosyl groups | chr1:7903851-7906607 REVERSEweakly similar to ( 147) UFO1_MAIZE Anthocyanidin 3-O-glucosyltransfer…
		hv_03068	1.165	AK355151	CAATCCTGACGAGTTCATGCCAGAGAGATTCGAGAAGAACAATGTGAACTACAAAGGGAC	weakly similar to ( 142) AT3G26210 | Symbols: CYP71B23 | CYP71B23; electron carrier/ heme binding / iron ion binding / monooxygenase/ oxygen binding | chr3:9593329-9595202 REVERSEweakly similar to ( 142) C71D8_SOYBN Cytochrome P450 71D8 (EC 1.14.-.-) (P450 CP7) - Glycine max (Soybean)weakly similar to ( 167) loc_os02g36150 12002.m08702 protein cytochrome P450 71D7, putative, expressed no original…
		hv_16563	1.137	MLOC_44472.2	CGGAGTGAAGTCTGAAATAAATCTTGAGAATGTACACCTTGAGGATGTACAGCTCAATCC	weakly similar to ( 120) AT2G30150 | Symbols: | UDP-glucoronosyl/UDP-glucosyl transferase family protein | chr2:12874706-12876122 FORWARDvery weakly similar to (89.0) IAAG_MAIZE Indole-3-acetate beta-glucosyltransferase (EC 2.4.1.121) (IAA-Glu synthetase) ((Uridine 5'-diphosphate-glucose:indol-3-ylacetyl)-beta-D-glucosyl transferase) - Zea mays (Maize)weakly similar to ( 154) loc_os01g59100 12001…
		hv_12666	1.136	MLOC_13941.2	AACTCAAGAAGTTGGAAGAGGAAAAGGGAGTCGTCATCCGATTCATGATTGGGCATAGTC	weakly similar to ( 138) AT1G77810 | Symbols: | galactosyltransferase family protein | chr1:29260899-29263001 REVERSEmoderately similar to ( 216) loc_os09g27950 12009.m05946 protein avr9 elicitor response protein, putative, expressed no original description
		hv_24823	1.102	MLOC_80183.2	TGGTATGAAAGGAATGGTGGCTTAAGCCGAGAGTGGATTTTCTATACCATACCCAAAAAA	moderately similar to ( 241) AT4G11290 | Symbols: | peroxidase, putative | chr4:6869993-6871476 FORWARDmoderately similar to ( 219) PERX_NICSY Lignin-forming anionic peroxidase precursor (EC 1.11.1.7) - Nicotiana sylvestris (Wood tobacco)moderately similar to ( 481) loc_os03g25320 12003.m07876 protein peroxidase 47 precursor, putative no original description
		hv_02144	1.074	MLOC_27203.1	ACATTGCATCGCCGGTATGAAGGTCCAGGTTGATGTTAAGTCAAAAGTAGTGCGCATAGT	weakly similar to ( 102) AT2G32300 | Symbols: UCC1 | UCC1 (UCLACYANIN 1); copper ion binding / electron carrier | chr2:13722510-13723464 FORWARDweakly similar to ( 142) loc_os08g04350 12008.m04579 protein uclacyanin-2 precursor, putative, expressed no original description
		hv_21926	1.068	MLOC_3645.1	CAAGGAGGCTACCAGGATCATTGCCAGCTCTCTGATGTTCATCAACTCGGGAACCAATGA	weakly similar to ( 156) AT1G06990 | Symbols: | GDSL-motif lipase/hydrolase family protein | chr1:2148393-2150009 FORWARDweakly similar to ( 119) APG_BRANA Anter-specific proline-rich protein APG (Protein CEX) (Fragment) - Brassica napus (Rape)moderately similar to ( 239) loc_os01g61200 12001.m12247 protein anther-specific proline-rich protein APG precursor, putative, expressed no original descri…
		hv_24412	1.067	MLOC_68312.1	TACTTTTATTGGCTAGCCGTTGGAGGCTAGCGTACCAGGGTCTACTTTTTGGTCAAAAAA	moderately similar to ( 222) AT1G13710 | Symbols: CYP78A5 | CYP78A5; electron carrier/ heme binding / iron ion binding / monooxygenase/ oxygen binding | chr1:4702932-4704592 REVERSEweakly similar to ( 193) C78A1_MAIZE Cytochrome P450 78A1 (EC 1.14.-.-) (CYPLXXVIII) - Zea mays (Maize)moderately similar to ( 258) loc_os07g41240 12007.m08360 protein cytochrome P450 78A4, putative, expressed no origi…
		hv_11399	1.067	AK354313	TCAACATTGGGTCCGAGAAGGAGCTTAAGAAGGCCATCAAGCTCGTCGACGACCTCGCGT	weakly similar to ( 167) AT2G27690 | Symbols: CYP94C1 | CYP94C1; fatty acid (omega-1)-hydroxylase/ oxygen binding | chr2:11809373-11810860 FORWARDmoderately similar to ( 228) loc_os12g05440 12012.m04537 protein cytochrome P450 94A1, putative, expressed no original description
		hv_06391	1.049	MLOC_16506.2	ACACCTTCCTTTAAAGGGCGGTCGTTCACATAGACTGAATAGTAATGATTTATTCCTATG	weakly similar to ( 131) AT4G22100 | Symbols: BGLU3 | BGLU3 (BETA GLUCOSIDASE 2); catalytic/ cation binding / hydrolase, hydrolyzing O-glycosyl compounds | chr4:11707370-11709932 REVERSEmoderately similar to ( 239) loc_os01g70520 12001.m43365 protein beta-glucosidase homolog precursor, putative, expressed no original description
		hv_38853	1.042	AK358479	CATAGAAGAGCGCAATTTCGCCAAGGCAGGCATCGAGAACTGGCAGAAGAGCGTGTACGT	moderately similar to ( 219) AT4G25650 | Symbols: ACD1-LIKE | ACD1-LIKE (ACD1-LIKE); 2 iron, 2 sulfur cluster binding / electron carrier/ oxidoreductase | chr4:13081021-13083153 REVERSEmoderately similar to ( 273) loc_os03g59090 12003.m10810 protein pheophorbide a oxygenase, chloroplast precursor, putative, expressed no original description
		hv_10992	1.006	MLOC_44938.1	GCCTATGTATGTTCTTGCTTTCACATGAGAGGTAGGATTATGATCCTTTGGAATTAAAAA	very weakly similar to (93.6) AT2G45180 | Symbols: | protease inhibitor/seed storage/lipid transfer protein (LTP) family protein | chr2:18626377-18626781 FORWARDvery weakly similar to (99.8) CCDP_MAIZE Cortical cell-delineating protein precursor (Root-specific protein ZRP3) - Zea mays (Maize)weakly similar to ( 115) loc_os10g40530 12010.m06820 protein cortical cell-delineating protein precursor, …
		hv_41267	0.981	AK251293.1	GAGCAGAACTGGGGACTCTTCTACCCCAACATGCAGCACGTCTACCCCATCAACTTCTGA	moderately similar to ( 299) AT4G16260 | Symbols: | catalytic/ cation binding / hydrolase, hydrolyzing O-glycosyl compounds | chr4:9200180-9201441 REVERSEhighly similar to ( 609) GUB2_HORVU Lichenase-2 precursor (EC 3.2.1.73) (Lichenase II) (Endo-beta-1,3-1,4 glucanase II) ((1->3,1->4)-beta-glucanase isoenzyme EII) (Fragment) - Hordeum vulgare (Barley)highly similar to ( 537) loc_os05g31140 12005…
		hv_04638	0.966	MLOC_61498.1	GTTCAGGTACCTTCACCTTTAGCACATATCATTATTGTTGTGAATGGTTGTATCTTTATG	weakly similar to ( 114) AT3G26230 | Symbols: CYP71B24 | CYP71B24; electron carrier/ heme binding / iron ion binding / monooxygenase/ oxygen binding | chr3:9598200-9599892 REVERSEweakly similar to ( 116) C71DB_LOTJA Cytochrome P450 71D11 (EC 1.14.-.-) (Fragment) - Lotus japonicusweakly similar to ( 127) loc_os06g43430 12006.m08873 protein cytochrome P450 71D10, putative, expressed no original des…
		hv_16509	0.946	AK359962	TTCAAACAAGCAGGTTCAGCAAGTAGTGTGGCTGTCTAAACTCTAAAGCACCGTTAGCTC	weakly similar to ( 163) AT1G64900 | Symbols: CYP89A2, CYP89 | CYP89A2 (CYTOCHROME P450 89A2); electron carrier/ heme binding / iron ion binding / monooxygenase/ oxygen binding | chr1:24113283-24114803 FORWARDweakly similar to ( 114) C77A1_SOLME Cytochrome P450 77A1 (EC 1.14.-.-) (CYPLXXVIIA1) (P-450EG6) (Fragment) - Solanum melongena (Eggplant) (Aubergine)moderately similar to ( 217) loc_os10g37…
		hv_16558	0.899	MLOC_12809.1	AGTTATTGACAAAGATACAAATGGGCGCTGGTGTTCGAGCACTGGATTTTCTCCAAAAAA	moderately similar to ( 203) AT5G05340 | Symbols: | peroxidase, putative | chr5:1579142-1580819 REVERSEweakly similar to ( 199) PERP7_BRARA Peroxidase P7 (EC 1.11.1.7) (TP7) - Brassica rapa (Turnip)moderately similar to ( 313) loc_os01g10850 12001.m07705 protein peroxidase 68 precursor, putative, expressed no original description
		hv_11295	0.869	MLOC_72861.1	TGAGATCACTTTCCTCGGTTGCTATAAACCTCTAAGTACTGGTTTCGCAGTGAGTGACAG	weakly similar to ( 130) AT4G19840 | Symbols: ATPP2-A1, ATPP2A-1, PP2-A1 | ATPP2-A1; carbohydrate binding | chr4:10774336-10775701 FORWARDweakly similar to ( 177) loc_os01g06500 12001.m07280 protein lectin-like protein, putative, expressed no original description
		hv_18256	0.866	MLOC_63574.2	AGGATATATGTTCAGATGGCATTTCACATGATATTCAAACACCTGATGTGCTTGATGACT	very weakly similar to (90.9) loc_os03g57880 12003.m101534 protein glucan endo-1,3-beta-glucosidase 5 precursor, putative, expressed no original description
		hv_16526	0.844	AK353642	AAATGATGATAGTACTAAATAAAGTTGAAGTGGGTGGTTGGAACACCACAGCACAACATT	very weakly similar to (89.7) AT1G07250 | Symbols: UGT71C4 | UGT71C4 (UDP-GLUCOSYL TRANSFERASE 71C4); quercetin 3-O-glucosyltransferase/ quercetin 7-O-glucosyltransferase/ transferase, transferring glycosyl groups | chr1:2225963-2227402 FORWARDweakly similar to ( 162) loc_os07g32010 12007.m07467 protein anthocyanidin 5,3-O-glucosyltransferase, putative, expressed no original description
		hv_21339	0.839	AK250831.1	GAGTTGCAAAAAACTGACTAGTCATTTGTGCGTTTGTTTATTGTGGTGATGTCCCTTTAT	moderately similar to ( 367) AT4G13010 | Symbols: | oxidoreductase, zinc-binding dehydrogenase family protein | chr4:7600682-7602567 FORWARDmoderately similar to ( 342) QORH_SPIOL Chloroplastic quinone-oxidoreductase homolog (EC 1.-.-.-) (ceQORH) - Spinacia oleracea (Spinach)moderately similar to ( 483) loc_os04g30420 12004.m08147 protein chloroplastic quinone-oxidoreductase, putative, expressed …
		hv_43400	0.839	MLOC_73030.2	AATTGTTTGTCCCGGAAGTTGTACAATTGAAAAAATATGAACCATGTACATGAGGCGTGC	moderately similar to ( 270) AT1G19250 | Symbols: FMO1 | FMO1 (FLAVIN-DEPENDENT MONOOXYGENASE 1); FAD binding / NADP or NADPH binding / electron carrier/ flavin-containing monooxygenase/ monooxygenase/ oxidoreductase | chr1:6650656-6653053 REVERSEhighly similar to ( 682) loc_os09g37690 12009.m06716 protein monooxygenase/ oxidoreductase, putative no original description
		hv_00260	0.835	AK356583	CCAAGACAACAAATCATCACATTGACATGACCTGGTGAAGAATAGAAAAAAGGAATGAGG	moderately similar to ( 237) AT2G34500 | Symbols: CYP710A1 | CYP710A1 (cytochrome P450, family 710, subfamily A, polypeptide 1); C-22 sterol desaturase/ oxygen binding | chr2:14539712-14541199 REVERSEmoderately similar to ( 328) loc_os01g11340 12001.m07753 protein CYP710A1, putative, expressed no original description
		hv_41566	0.83	AK355728	GTGATAGTGTGACGATTAGTAGACGTAGATAGCTAGAGGACTCCTTTCGTCCTCTCTTTT	weakly similar to ( 119) AT5G45340 | Symbols: CYP707A3 | CYP707A3; (+)-abscisic acid 8'-hydroxylase/ oxygen binding | chr5:18369121-18370909 REVERSEweakly similar to ( 160) loc_os09g28390 12009.m05990 protein ent-kaurenoic acid oxidase 1, putative, expressed no original description
		hv_11038	0.827	AK251410.1	AGGATATACATACTTGTACACGCACCTTGGAATATAAAATTTGTTCAAGTTGGGGTTTTC	very weakly similar to ( 100) loc_os03g01310 12003.m05679 protein cortical cell-delineating protein precursor, putative, expressed no original description
		hv_24822	0.819	MLOC_30628.1	TACGCAGAAGGCTAGCTTGAGGAGACAATGGCTGCTGCCGCCTGGCTTAAGCTCTCTGTT	weakly similar to ( 157) AT4G11290 | Symbols: | peroxidase, putative | chr4:6869993-6871476 FORWARDweakly similar to ( 132) PER2_ARAHY Cationic peroxidase 2 precursor (EC 1.11.1.7) (PNPC2) - Arachis hypogaea (Peanut)moderately similar to ( 275) loc_os03g25320 12003.m07876 protein peroxidase 47 precursor, putative no original description
		hv_11036	0.803	AK251410.1	CGTATCTGTAACAGAAAGTTTGTTCAAGTTGGGTTAACTCGACCCGTGATATGCAAAAAA	very weakly similar to (99.0) loc_os03g01310 12003.m05679 protein cortical cell-delineating protein precursor, putative, expressed no original description
		hv_12307	0.781	MLOC_56418.3	TGGCTCCAATCTTCATGATGGAGAACAGGACGAATGGCAATGATATTCTTGTTCAGGTTC	highly similar to ( 785) AT2G28470 | Symbols: BGAL8 | BGAL8 (beta-galactosidase 8); beta-galactosidase/ catalytic/ cation binding / sugar binding | chr2:12169047-12173164 REVERSEhighly similar to ( 609) BGAL_ASPOF Beta-galactosidase precursor (EC 3.2.1.23) (Lactase) - Asparagus officinalis (Garden asparagus)nearly identical (1065) loc_os03g15020 12003.m34824 protein beta-galactosidase precursor, …
		hv_37286	0.781	MLOC_52823.1	TGAATGTCGGTGGATTTTCTGCACATTGTGTCTCTTATGTAACTCTTCAGGCAAGTGCAG	moderately similar to ( 221) AT1G17710 | Symbols: | phosphatase | chr1:6090763-6091755 REVERSEmoderately similar to ( 352) loc_os01g41660 12001.m10434 protein phosphoethanolamine/phosphocholine phosphatase, putative, expressed no original description
		hv_14983	0.781	MLOC_57544.1	ATCAAGTTTCAACAGCGTACGACGTGACTACGTGTCGCGGTCGGACGAGACGACGACGAA	moderately similar to ( 306) AT5G45910 | Symbols: | GDSL-motif lipase/hydrolase family protein | chr5:18620420-18622264 REVERSEweakly similar to ( 159) EST_HEVBR Esterase precursor (EC 3.1.1.-) (Early nodule-specific protein homolog) (Latex allergen Hev b 13) - Hevea brasiliensis (Para rubber tree)highly similar to ( 624) loc_os05g11910 12005.m05658 protein esterase precursor, putative, expressed…
		hv_16525	0.771	AK359962	TCACGGACGACGAGATGATCATACTCTGCTCCGAGTTCCTTATCGCCGGAACCGACACCA	weakly similar to ( 110) AT1G64900 | Symbols: CYP89A2, CYP89 | CYP89A2 (CYTOCHROME P450 89A2); electron carrier/ heme binding / iron ion binding / monooxygenase/ oxygen binding | chr1:24113283-24114803 FORWARDmoderately similar to ( 214) loc_os10g36980 12010.m06500 protein transposon protein, putative, unclassified, expressed no original description
		hv_16565	0.767	MLOC_44472.2	AAGAACTAAATCGCAAGTCGTTGGATTCATATGTCCCGGGCCTCTCATCAGTGAGGTTAT	weakly similar to ( 131) AT2G30150 | Symbols: | UDP-glucoronosyl/UDP-glucosyl transferase family protein | chr2:12874706-12876122 FORWARDmoderately similar to ( 249) loc_os01g59100 12001.m42505 protein cytokinin-N-glucosyltransferase 1, putative, expressed no original description
		hv_24789	0.759	MLOC_10261.1	TCACGACATGCGTTGCATTCCTCTTGCAATCAGCCAAAAGAAGGTGGTTCCGGTAAAAAA	moderately similar to ( 238) AT2G39040 | Symbols: | peroxidase, putative | chr2:16299463-16301173 REVERSEmoderately similar to ( 242) PER1_ORYSA Peroxidase 1 precursor (EC 1.11.1.7) - Oryza sativa (Rice)moderately similar to ( 456) loc_os01g16450 12001.m08241 protein peroxidase 24 precursor, putative, expressed no original description
		hv_03146	0.752	AK371667	ATCTGTATAGCAAATGTACCGATTCCACTTGATCCACCATGGATAAGGAACGATTCACCG	moderately similar to ( 286) AT4G21580 | Symbols: | oxidoreductase, zinc-binding dehydrogenase family protein | chr4:11475822-11477514 FORWARDmoderately similar to ( 352) loc_os02g56180 12002.m10642 protein quinone oxidoreductase, putative, expressed no original description
		hv_24141	0.738	BQ660187	AGTAGTAGTTTCTTTTTTCCAGAGTCAAGTAATTCTGATTCAGCCGCGTTCCCCTTCAAA	moderately similar to ( 202) AT3G08920 | Symbols: | rhodanese-like domain-containing protein | chr3:2712274-2713117 FORWARDmoderately similar to ( 262) loc_os03g18020 12003.m07227 protein rhodanese-like family protein, putative, expressed no original description
		hv_01667	0.726	MLOC_62261.1	CTTCATTGGATTCAGATTTTTATCCCGCTCGCAAGTTTAATACCCCAAACCACAGGCACT	moderately similar to ( 214) AT2G38650 | Symbols: GAUT7, LGT7 | GAUT7 (GALACTURONOSYLTRANSFERASE 7); polygalacturonate 4-alpha-galacturonosyltransferase/ transferase, transferring glycosyl groups | chr2:16161856-16165523 REVERSEmoderately similar to ( 351) loc_os07g48370 12007.m09050 protein transferase, transferring glycosyl groups, putative, expressed no original description
		hv_06847	0.72	MLOC_61498.1	TGGATGCCTAGCATGGATGGGTGGCTGAGCTTGTGCTTCATAGCACTATGCACCCCACTC	very weakly similar to (83.2) AT4G20240 | Symbols: CYP71A27 | CYP71A27; electron carrier/ heme binding / iron ion binding / monooxygenase/ oxygen binding | chr4:10931745-10934212 REVERSEvery weakly similar to (80.1) C71DB_LOTJA Cytochrome P450 71D11 (EC 1.14.-.-) (Fragment) - Lotus japonicusweakly similar to ( 113) loc_os02g17760 12002.m07020 protein cytochrome P450 71D8, putative, expressed no o…
		hv_18184	0.716	MLOC_76376.1	TATGCCTTCTCTTAGGTGCGGCCTAGCACATATTACCAGGTTAGCATACTTCTGCATAGT	weakly similar to ( 105) AT3G55830 | Symbols: EPC1 | EPC1 (ECTOPICALLY PARTING CELLS); UDP-glucosyltransferase/ transferase, transferring glycosyl groups | chr3:20715101-20717133 FORWARDweakly similar to ( 142) loc_os06g49150 12006.m09439 protein exostosin-3, putative, expressed no original description
		hv_38537	0.716	MLOC_11885.4	TGTAGCACCGTGATTCTTCAGTCACCGTTCCATCCAATTGTGCATAGTTACCATTTACAC	moderately similar to ( 239) AT5G54570 | Symbols: BGLU41 | BGLU41 (BETA GLUCOSIDASE 41); catalytic/ cation binding / hydrolase, hydrolyzing O-glycosyl compounds | chr5:22167636-22170235 REVERSEweakly similar to ( 123) BGLC_MAIZE Beta-glucosidase, chloroplast precursor (EC 3.2.1.21) (Gentiobiase) (Cellobiase) (Beta-D-glucoside glucohydrolase) - Zea mays (Maize)weakly similar to ( 196) loc_os10g176…
		hv_21949	0.693	AK375282	TTGCCATTCCGGAGACAACTATGGCACTTCTGGCGCTACAAGCTACTGATCCGAGCGCTG	weakly similar to ( 130) AT5G45960 | Symbols: | GDSL-motif lipase/hydrolase family protein | chr5:18637174-18640319 REVERSEvery weakly similar to (91.7) APG_BRANA Anter-specific proline-rich protein APG (Protein CEX) (Fragment) - Brassica napus (Rape)weakly similar to ( 171) loc_os02g01980 12002.m05548 protein anther-specific proline-rich protein APG precursor, putative, expressed no original des…
		hv_02516	0.69	MLOC_71494.2	TTTTGTTGGTTCCTTCCTGTGAATTGTTGTAGGAGTAGATGGACGCTGAGATGAGAAAGC	moderately similar to ( 208) AT2G16730 | Symbols: BGAL13 | BGAL13; beta-galactosidase | chr2:7261986-7266105 REVERSEweakly similar to ( 160) BGAL_ASPOF Beta-galactosidase precursor (EC 3.2.1.23) (Lactase) - Asparagus officinalis (Garden asparagus)moderately similar to ( 357) loc_os08g43570 12008.m08331 protein beta-galactosidase precursor, putative, expressed no original description
		hv_02475	0.683	MLOC_55370.1	TTCCTACTGCAAACTTGTCAAATTCAAAGACACCCATTGGTCCATTCCAAATGATTGTCT	weakly similar to ( 146) AT4G32320 | Symbols: APX6 | APX6; L-ascorbate peroxidase/ heme binding / peroxidase | chr4:15602777-15605234 FORWARDweakly similar to ( 184) loc_os08g41090 12008.m08087 protein L-ascorbate peroxidase 4, putative, expressed no original description
		hv_07673	0.675	AK355381	AACTCGAAACGCATGTTTGAACTGCCCTGATATGGAAAGGTCGCGGAGACGGCAACCGGC	very weakly similar to (92.0) loc_os03g55530 12003.m10466 protein HLS1, putative, expressed no original description
		hv_39444	0.658	MLOC_54474.1	AACGAGATCGACACCAACTCGGTGGAGCACGCCGAGACTGTCCTCAACACCAACTTCTAC	weakly similar to ( 134) AT3G59710 | Symbols: | short-chain dehydrogenase/reductase (SDR) family protein | chr3:22055220-22057156 REVERSEweakly similar to ( 184) loc_os02g39490 12002.m09037 protein carbonyl reductase 3, putative, expressed no original description
		hv_24863	0.643	BY868816	AATGCTGAGCCTAGAGTACATTCATTTGACAAGGTTGCACTTGGTCCTGATCTTCCCTTG	weakly similar to ( 108) AT5G15180 | Symbols: | peroxidase, putative | chr5:4930561-4932211 FORWARDweakly similar to ( 120) PER1_ORYSA Peroxidase 1 precursor (EC 1.11.1.7) - Oryza sativa (Rice)weakly similar to ( 149) loc_os07g01400 12007.m04620 protein peroxidase 1 precursor, putative, expressed no original description
		hv_07821	0.639	AK374551	TCACCTCATGGACATCAACTTCTGGGGGAACGTGTACCCGACGTACGCCGCGCTGCCGTA	moderately similar to ( 350) AT4G10020 | Symbols: AtHSD5 | AtHSD5 (hydroxysteroid dehydrogenase 5); binding / catalytic/ oxidoreductase | chr4:6268363-6270179 FORWARDmoderately similar to ( 439) loc_os03g62590 12003.m11136 protein expressed protein no original description
		hv_04696	0.636	AK366051	TACTACCTGTAGACTGGTACTACCTCGCCGGGCAGTGTGTGTAAGAAGTGCCATCGAGGG	very weakly similar to (82.0) AT1G78270 | Symbols: AtUGT85A4 | AtUGT85A4 (UDP-glucosyl transferase 85A4); UDP-glycosyltransferase/ glucuronosyltransferase/ transferase, transferring hexosyl groups | chr1:29450691-29452223 REVERSEweakly similar to ( 148) loc_os06g11720 12006.m05889 protein cytokinin-O-glucosyltransferase 2, putative, expressed no original description
		hv_05890	0.616	AK252303.1	TCTGCTGGAACCACTGGATTTGGAGGCTGATGGGCCCGTTGTTCCAGATCTTGTCGGACA	moderately similar to ( 286) AT5G45910 | Symbols: | GDSL-motif lipase/hydrolase family protein | chr5:18620420-18622264 REVERSEweakly similar to ( 177) EST_HEVBR Esterase precursor (EC 3.1.1.-) (Early nodule-specific protein homolog) (Latex allergen Hev b 13) - Hevea brasiliensis (Para rubber tree)highly similar to ( 572) loc_os06g06290 12006.m091612 protein alpha-L-fucosidase 2 precursor, putati…
		hv_21927	0.604	MLOC_3645.1	GCTTCCTCTGAGTGAGCCTTGTAATGCTGGAATCAACTTCTGAAGTTTGGAGTTGTAGAC	weakly similar to ( 116) AT2G24560 | Symbols: | carboxylesterase/ hydrolase, acting on ester bonds | chr2:10431537-10432933 FORWARDmoderately similar to ( 217) loc_os01g61200 12001.m12247 protein anther-specific proline-rich protein APG precursor, putative, expressed no original description
		hv_18272	0.602	MLOC_50928.1	GTTCGTGAAAGCAAGTACAATACAACTCAGTGAACTAGCTACGAAAAAATAAACTAGGAT	weakly similar to ( 134) AT2G36800 | Symbols: DOGT1, UGT73C5 | DOGT1 (DON-GLUCOSYLTRANSFERASE 1); UDP-glycosyltransferase/ cis-zeatin O-beta-D-glucosyltransferase/ glucosyltransferase/ quercetin 4'-O-glucosyltransferase/ quercetin 7-O-glucosyltransferase/ trans-zeatin O-beta-D-glucosyltransferase/ transferase, transf | chr2:15423493-15424980 REVERSEweakly similar to ( 109) ZOX_PHAVU Zeatin O-xylo…
		hv_22215	0.575	AK372349	CGTCCGCTCCGAGTCGCCGCATCCGTCTTGGATCTCGGCGAGCGAGTAGGGATTGGGCTG	very weakly similar to (80.9) AT5G05900 | Symbols: | UDP-glucoronosyl/UDP-glucosyl transferase family protein | chr5:1774513-1776381 FORWARDvery weakly similar to (94.0) loc_os03g60960 12003.m10983 protein cytokinin-N-glucosyltransferase 1, putative, expressed no original description
		hv_07001	0.572	AK355353	TCTTCTACCTGCTCACGAGGAACCCGCGCGTGGTGTCCAAGATCCTGCCAGAGCTCGACA	very weakly similar to (94.7) loc_os03g04650 12003.m05993 protein cytochrome P450 86A2, putative, expressed no original description
		hv_08108	0.562	AK374278	TCTCAGTTGGAGGCATTGTAATCGTTGGTTGTATATTGGCAAGTAAATTGATTAGGTCTT	moderately similar to ( 264) AT1G28580 | Symbols: | GDSL-motif lipase, putative | chr1:10044603-10045874 REVERSEweakly similar to ( 125) EST_HEVBR Esterase precursor (EC 3.1.1.-) (Early nodule-specific protein homolog) (Latex allergen Hev b 13) - Hevea brasiliensis (Para rubber tree)highly similar to ( 645) loc_os05g11950 12005.m083651 protein esterase precursor, putative, expressed no original d…
		hv_40734	0.552	AK354687	GTACAAAAACTAGAAATGCTAAATAAAAATTACCTGTAGCACTTGCTTGGGTAGATCCTG	weakly similar to ( 103) AT1G62770 | Symbols: | invertase/pectin methylesterase inhibitor family protein | chr1:23246085-23246836 REVERSEweakly similar to ( 102) 21KD_DAUCA 21 kDa protein precursor (1.2 protein) - Daucus carota (Carrot)moderately similar to ( 213) loc_os06g49760 12006.m09500 protein ripening-related protein, putative, expressed no original description
		hv_19982	0.544	BY874078	GCTAGTTATTAACTACACGAACACTCAAACGAAACACACAAACTAAAGCCACCGCGCGTG	very weakly similar to (98.2) PER2_HORVU Peroxidase 2 (EC 1.11.1.7) (Fragment) - Hordeum vulgare (Barley)very weakly similar to (86.7) loc_os04g59150 12004.m35534 protein peroxidase 12 precursor, putative, expressed no original description
		hv_46428	0.544		TAGCCATTTCCCTGAGCAAACTCCTCGAAATTAATAAGCCCGCAATGTTATCACTGACCG	weakly similar to ( 103) loc_os04g49730 12004.m09906 protein invertase inhibitor precursor, putative no original description
		hv_16483	0.543	AK366662	TTCTGTGGTGTACCTCTCCTTCGGGAGCGGCGGACAACTTTCTGTGGAGCAGACGGCCGA	weakly similar to ( 106) AT4G01070 | Symbols: GT72B1, UGT72B1 | GT72B1; UDP-glucosyltransferase/ UDP-glycosyltransferase/ transferase, transferring glycosyl groups | chr4:461858-463300 REVERSEweakly similar to ( 140) loc_os02g14680 12002.m06713 protein hydroquinone glucosyltransferase, putative, expressed no original description
		hv_18254	0.535	MLOC_63574.2	TTCGTTCATGAGGTCGAGCAGGTTGTTTGGGATGGCGACCATGACCTCGATATCGGTGCC	moderately similar to ( 354) AT2G19440 | Symbols: | glycosyl hydrolase family 17 protein | chr2:8418164-8419806 REVERSEweakly similar to ( 120) E13H_TOBAC Glucan endo-1,3-beta-glucosidase, acidic isoform PR-Q' precursor (EC 3.2.1.39) ((1->3)-beta-glucan endohydrolase) ((1->3)-beta-glucanase) (Beta-1,3-endoglucanase) (PR-35) - Nicotiana tabacum (Common tobacco)moderately similar to ( 389) loc_os03…
		hv_41114	0.535	MLOC_51.2	GTCGCGCTCGCAGCCGAGGAAGGGGGTGAGGATGCACTGCATCACGATGGTGCCCGCCGG	weakly similar to ( 181) AT3G62760 | Symbols: ATGSTF13 | ATGSTF13; glutathione transferase | chr3:23217425-23218246 REVERSEmoderately similar to ( 283) GSTF4_MAIZE Glutathione S-transferase IV (EC 2.5.1.18) (GST-IV) (GST-27) (GST class-phi) - Zea mays (Maize)moderately similar to ( 261) loc_os01g27210 12001.m09172 protein glutathione S-transferase IV, putative, expressed no original description
		hv_21156	0.522	MLOC_64486.1	CAGCAGAGTAGAGATGGCACGATCAACGACAAGCTCTACTGATCTATGTTGGTTTGATCT	weakly similar to ( 181) AT5G66390 | Symbols: | peroxidase 72 (PER72) (P72) (PRXR8) | chr5:26516063-26517329 REVERSEweakly similar to ( 148) PER1_ARAHY Cationic peroxidase 1 precursor (EC 1.11.1.7) (PNPC1) - Arachis hypogaea (Peanut)moderately similar to ( 235) loc_os04g34630 12004.m08557 protein peroxidase 72 precursor, putative, expressed no original description
		hv_21551	0.518	AK356200	TCTGGGGTTAAGACATTTGTTTGTGTAAGTGTGAAATAATAACAATCCAGCTCTCAGTTT	moderately similar to ( 226) AT5G67230 | Symbols: | glycosyl transferase family 43 protein | chr5:26822506-26824181 FORWARDhighly similar to ( 557) loc_os04g55670 12004.m10458 protein glycosyltransferase, putative, expressed no original description
		hv_12268	0.517	MLOC_69033.2	AAAGAAAACGGTACAAGAAGTCAGGTCCTTCGTTCCAGATATCGTGGCAACTCTCTCCAT	weakly similar to ( 130) AT1G31550 | Symbols: | GDSL-motif lipase, putative | chr1:11295635-11297284 REVERSEmoderately similar to ( 248) loc_os01g12320 12001.m42925 protein alpha-L-fucosidase 2 precursor, putative, expressed no original description
		hv_07448	0.51	MLOC_78716.2	GTCTAAGAGCATGGTTTAATAGTATAACCATTTGCTGGTTATATGATGTTGACACGTCAA	weakly similar to ( 167) AT1G13080 | Symbols: CYP71B2 | CYP71B2 (CYTOCHROME P450 71B2); electron carrier/ heme binding / iron ion binding / monooxygenase/ oxygen binding | chr1:4459493-4460807 FORWARDweakly similar to ( 193) C71DA_SOYBN Cytochrome P450 71D10 (EC 1.14.-.-) - Glycine max (Soybean)moderately similar to ( 239) loc_os03g39650 12003.m09052 protein cytochrome P450 71D10, putative, expre…
		hv_40283	0.504	MLOC_58954.2	TACATGGAGACGGGGAGAGGGTGGTGAGTTGCTGCCATTGTTTCTCTCGGGATCCAGTTG	very weakly similar to (94.4) AT5G06740 | Symbols: | lectin protein kinase family protein | chr5:2084094-2086052 FORWARDweakly similar to ( 114) PHAL_PHAVU Leucoagglutinating phytohemagglutinin precursor (PHA-L) - Phaseolus vulgaris (Kidney bean) (French bean)weakly similar to ( 182) loc_os09g16540 12009.m04914 protein protein kinase, putative, expressed no original description
		hv_02930	0.502	MLOC_72208.1	TTGCTTTGGAGCTGTGCCGAGAATTTGAAGATAAGTTTCTCGCTCATGTTACTTCTGGTG	moderately similar to ( 252) AT1G59610 | Symbols: ADL3, CF1 | ADL3 (ARABIDOPSIS DYNAMIN-LIKE 3); GTPase | chr1:21893413-21900780 FORWARDmoderately similar to ( 274) loc_os02g50550 12002.m10089 protein dynamin-2B, putative, expressed no original description
		hv_39178	0.497	AK371371	TTCTGAAACTCAGTAGGGGGGACATATGTATGAGCCGCACCTCATTGAAACTTCGAAACA	very weakly similar to (97.4) AT5G14400 | Symbols: CYP724A1 | CYP724A1; electron carrier/ heme binding / iron ion binding / monooxygenase/ oxygen binding | chr5:4644128-4646382 FORWARDweakly similar to ( 151) C724B_ORYSA Cytochrome P450 724B1 (EC 1.14.-.-) (OsDWARF11) (Dwarf protein 11) - Oryza sativa (Rice)weakly similar to ( 151) loc_os04g39430 12004.m35156 protein cytochrome P450 724B1, putati…
		hv_05953	0.491	MLOC_61316.1	TTATTACACGCCGACATCGGATATGAGCAAACAGCACAAACTACACGTAACCACCGTTGA	moderately similar to ( 234) AT4G13180 | Symbols: | short-chain dehydrogenase/reductase (SDR) family protein | chr4:7657373-7658164 REVERSEmoderately similar to ( 204) SDR1_PICAB Short-chain type dehydrogenase/reductase (EC 1.-.-.-) - Picea abies (Norway spruce) (Picea excelsa)moderately similar to ( 342) loc_os06g08600 12006.m05579 protein versicolorin reductase, putative, expressed no original …
		hv_20625	0.484	BQ468498	TGAAAGCATATTATTATGCTTTAGCAGAGCACGCGCTTTGACGCCGGATGACTACTGGAT	weakly similar to ( 122) AT4G28720 | Symbols: | flavin-containing monooxygenase family protein / FMO family protein | chr4:14192688-14193968 FORWARDweakly similar to ( 142) loc_os04g03980 12004.m05705 protein disulfide oxidoreductase/ monooxygenase/ oxidoreductase, putative, expressed no original description
		hv_39443	0.483	MLOC_54474.1	AGCCCCAGACAAACATACAATTTAAATTTTTCTTTCCCACTTCGCAGTGAGTGACAGGCC	very weakly similar to (83.2) AT3G59710 | Symbols: | short-chain dehydrogenase/reductase (SDR) family protein | chr3:22055220-22057156 REVERSEweakly similar to ( 132) loc_os02g39490 12002.m09037 protein carbonyl reductase 3, putative, expressed no original description
		hv_07264	0.465	AK375582	GTGTACAGAGGTTGTATTTGTTATCGGTAAAACAGTTAGGGTTTTCATTTGTTGTAAGTG	highly similar to ( 542) AT4G02500 | Symbols: ATXT2, XXT2, XT2 | XT2 (UDP-XYLOSYLTRANSFERASE 2); UDP-xylosyltransferase/ transferase/ transferase, transferring glycosyl groups / xyloglucan 6-xylosyltransferase | chr4:1101638-1103345 FORWARDhighly similar to ( 571) loc_os03g18820 12003.m101316 protein glycosyltransferase 5, putative, expressed no original description
		hv_46369	0.464	MLOC_57043.1	AAATGAAAAGATGAATCCAAGACTGAGATGTCCAGACAAGGCGGGCAACGGCCATTAATG	weakly similar to ( 107) loc_os12g18560 12012.m05810 protein c/VIF2, putative, expressed no original description
		hv_20518	0.463	MLOC_65103.2	AATGAACACCGGCAAACCTGCCGGGACAATAAATAGTTTATAAGGGGGCACGACTGTTTA	very weakly similar to (97.8) AT2G43020 | Symbols: ATPAO2 | ATPAO2 (Polyamine oxidase 2); amine oxidase/ electron carrier/ oxidoreductase | chr2:17891945-17894440 FORWARDweakly similar to ( 133) loc_os04g53190 12004.m35201 protein lysine-specific histone demethylase 1, putative, expressed no original description
		hv_23607	0.455	AK371271	ACTTGATGTACCATTTCGACTGGGAGTTGCCGCTTGGGGTTGAGAGGAAAGATATCAATA	weakly similar to ( 177) AT3G26270 | Symbols: CYP71B25 | CYP71B25; electron carrier/ heme binding / iron ion binding / monooxygenase/ oxygen binding | chr3:9627602-9629195 REVERSEmoderately similar to ( 226) C71C4_MAIZE Cytochrome P450 71C4 (EC 1.14.-.-) (Benzoxazineless 2) - Zea mays (Maize)moderately similar to ( 258) loc_os11g28060 12011.m06725 protein cytochrome P450 71C4, putative no origina…
		hv_16527	0.453	AK353642	ATTTGTGCTTGTTCAGTAAAAATGGCGGCTGCTACTCCGACGCCCACGCTGGTGCTCGTG	moderately similar to ( 258) loc_os07g32010 12007.m07467 protein anthocyanidin 5,3-O-glucosyltransferase, putative, expressed no original description
		hv_14711	0.45	MLOC_12361.1	CTTGGAATGGTAGCGGGGGCAATCAATCTACCTGTGAGTCCGTAGGCCAACAGTGCTCGA	weakly similar to ( 185) AT5G55050 | Symbols: | GDSL-motif lipase/hydrolase family protein | chr5:22337745-22339741 FORWARDweakly similar to ( 149) APG_BRANA Anter-specific proline-rich protein APG (Protein CEX) (Fragment) - Brassica napus (Rape)moderately similar to ( 496) loc_os02g50690 12002.m10103 protein anther-specific proline-rich protein APG precursor, putative, expressed no original desc…
		hv_07232	0.442	MLOC_11634.2	ATCTTGAGGGAGAAATGCCGGGCCTTGGAAATTGGTGTCGATGTACTTGATCAAATCCAA	moderately similar to ( 256) AT5G02790 | Symbols: | In2-1 protein, putative | chr5:632877-634858 FORWARDmoderately similar to ( 376) IN21_MAIZE IN2-1 protein - Zea mays (Maize)moderately similar to ( 378) loc_os03g17480 12003.m07175 protein IN2-1 protein, putative, expressed no original description
		hv_43841	0.434	AK376912	TTTTTTGTTTTTGCTGGTAGAAAAGAAAAAGAAAGTCGTGGGCGGCTGTGAGCCGATCGA	moderately similar to ( 320) AT4G37580 | Symbols: HLS1, COP3, UNS2 | HLS1 (HOOKLESS 1); N-acetyltransferase | chr4:17658932-17660564 FORWARDmoderately similar to ( 494) loc_os03g10810 12003.m35083 protein HLS1, putative, expressed no original description
		hv_09834	0.429	AK252929.1	TTCAGCCAAATTCTTACAATAAGCCAACGATATGGACTGAGGATTGGGATGGGGGGTATG	very weakly similar to (85.9) AT2G32810 | Symbols: BGAL9 | BGAL9 (Beta galactosidase 9); beta-galactosidase/ catalytic/ cation binding / sugar binding | chr2:13919410-13925325 REVERSEweakly similar to ( 102) loc_os12g24170 12012.m06251 protein BGAL9, putative, expressed no original description
		hv_09168	0.42	MLOC_68362.1	TACCTAACACATTGTTGTCACCAACGTAGTCTCACTCACACGCGGTCGGCCGGTGATGGC	weakly similar to ( 134) AT1G24540 | Symbols: CYP86C1 | CYP86C1; electron carrier/ heme binding / iron ion binding / monooxygenase/ oxygen binding | chr1:8699751-8701319 FORWARDweakly similar to ( 165) loc_os02g38290 12002.m100263 protein cytochrome P450 94A2, putative, expressed no original description
		hv_17415	0.415	MLOC_65292.1	AGGTGATTTGTATCATACCACACTCTACAGAGCTGCAGCCCCATCATCACATCATGTTGT	weakly similar to ( 129) AT3G62660 | Symbols: GATL7 | GATL7 (Galacturonosyltransferase-like 7); polygalacturonate 4-alpha-galacturonosyltransferase/ transferase, transferring glycosyl groups / transferase, transferring hexosyl groups | chr3:23173419-23174504 FORWARDweakly similar to ( 144) loc_os03g18890 12003.m07309 protein transferase, transferring glycosyl groups, putative, expressed no origin…
		hv_39782	0.412	BQ465600	AATCGCTTGTGAATTACTTTTGTCACCACATGAGGATTCCAGATTTACATGCGAGGCAAA	moderately similar to ( 332) AT1G63370 | Symbols: | flavin-containing monooxygenase family protein / FMO family protein | chr1:23503205-23505358 REVERSEmoderately similar to ( 461) loc_os10g40570 12010.m06824 protein disulfide oxidoreductase/ monooxygenase, putative, expressed no original description
		hv_05108	0.402	AK370528	TAGAAATATATAGAAATAATAATACAGGGGCAGCAAGGCAGCGGGACGGATCAGCCCATC	weakly similar to ( 127) AT1G70710 | Symbols: ATGH9B1, CEL1 | ATGH9B1 (ARABIDOPSIS THALIANA GLYCOSYL HYDROLASE 9B1); cellulase/ hydrolase, hydrolyzing O-glycosyl compounds | chr1:26659356-26662962 REVERSEweakly similar to ( 167) GUN17_ORYSA Endoglucanase 17 precursor (EC 3.2.1.4) (Endo-1,4-beta glucanase 17) (OsGLU13) - Oryza sativa (Rice)weakly similar to ( 167) loc_os06g14540 12006.m06169 prote…
		hv_13838	0.393	MLOC_65864.1	CCTCTAGTAAGATCTCTGATATGAAAAGCATGTGAAGTATATTTCCCTTTTCTCCCAAAC	moderately similar to ( 340) AT4G20760 | Symbols: | short-chain dehydrogenase/reductase (SDR) family protein | chr4:11129043-11130541 FORWARDmoderately similar to ( 429) loc_os12g41590 12012.m07939 protein cell-cell signaling protein csgA-like, putative, expressed no original description
		hv_39891	0.357	MLOC_67318.1	TGTAGAGCGGCCTCACGGTGCTCGGGGTGAAGAACTTGGGGTTCCGGATGGAGGACTTGA	moderately similar to ( 412) AT4G20820 | Symbols: | FAD-binding domain-containing protein | chr4:11150160-11151758 FORWARDhighly similar to ( 711) loc_os06g35700 12006.m08107 protein reticuline oxidase precursor, putative, expressed no original description
		hv_14685	-0.323	MLOC_44676.1	GTTTGATAATAAATTGTGCCCAGATATTGTCTCAGCCTCAATATTTTCTCATCTGTTGCT	weakly similar to ( 180) AT3G62760 | Symbols: ATGSTF13 | ATGSTF13; glutathione transferase | chr3:23217425-23218246 REVERSEmoderately similar to ( 359) GSTF1_MAIZE Glutathione S-transferase I (EC 2.5.1.18) (GST-I) (GST-29) (GST class-phi) - Zea mays (Maize)moderately similar to ( 350) loc_os01g55830 12001.m42727 protein glutathione S-transferase GSTF2, putative, expressed no original description
		hv_36923	-0.376	AK253062.1	GATGTATGTACACGCTATTTTTAGTGTGTGTTCTCTCATTTTCAGTCATGTATAGTCCAT	weakly similar to ( 186) AT2G24190 | Symbols: | short-chain dehydrogenase/reductase (SDR) family protein | chr2:10283740-10284934 REVERSEmoderately similar to ( 284) loc_os02g42810 12002.m09316 protein carbonyl reductase 1, putative, expressed no original description
		hv_39921	-0.378	MLOC_59473.1	TTTCTAATTAGTTTGTTGTGGCGGCCTCGGTTGCAATTTGAGCGTGCATCATCACGAAGA	weakly similar to ( 160) AT1G10360 | Symbols: ATGSTU18, GST29 | ATGSTU18 (GLUTATHIONE S-TRANSFERASE TAU 18); glutathione transferase | chr1:3395738-3396806 REVERSEweakly similar to ( 184) GSTU6_ORYSA Probable glutathione S-transferase GSTU6 (EC 2.5.1.18) (28 kDa cold-induced protein) - Oryza sativa (Rice)moderately similar to ( 259) loc_os10g38470 12010.m65372 protein glutathione S-transferase GS…
		hv_18546	-0.39		AATCTTGATCTGATCGGTCGTGTGAGTGTCTAGCTAGGGATTGAGTTTGGTTTTGCAGCT	weakly similar to ( 129) loc_os02g06670 12002.m06015 protein early nodulin 20 precursor, putative, expressed no original description
		hv_22002	-0.4	AK361052	CATCTTCGCCACGGTGGACGGGATCATCGGCTCATTCGCCTTTGGAGAAAATTACGCATC	weakly similar to ( 149) AT3G26330 | Symbols: CYP71B37 | CYP71B37; electron carrier/ heme binding / iron ion binding / monooxygenase/ oxygen binding | chr3:9646873-9648536 REVERSEweakly similar to ( 197) C71E1_SORBI Cytochrome P450 71E1 (EC 1.14.13.68) (4-hydroxyphenylacetaldehyde oxime monooxygenase) - Sorghum bicolor (Sorghum) (Sorghum vulgare)weakly similar to ( 197) loc_os03g63310 12003.m1119…
		hv_28915	-0.402		AATCAATGGGGAGCAGTCAACTGCGGTGCTCCTCGTCCCTACGTCTGTGCTGTTCAACTG	no original description
		hv_00862	-0.411	AK359505	TAACTTTGCGAATTACCCCAAGGGCGAGCTCTCGGTCTCCATGCTCGAGGATTTCCTCGG	weakly similar to ( 142) AT3G56630 | Symbols: CYP94D2 | CYP94D2; electron carrier/ heme binding / iron ion binding / monooxygenase/ oxygen binding | chr3:20978953-20980512 FORWARDmoderately similar to ( 257) loc_os01g59020 12001.m12041 protein cytochrome P450 94A2, putative, expressed no original description
		hv_16408	-0.426	MLOC_61037.1	CGAGTGTTGTAGAGATGGATAGATCCTGTTTTATCTGATGATGTGTGTTCTATTCAAAAA	moderately similar to ( 318) AT5G67290 | Symbols: | FAD-dependent oxidoreductase family protein | chr5:26848419-26849755 REVERSEhighly similar to ( 531) loc_os07g06080 12007.m05071 protein D-amino acid oxidase, putative, expressed no original description
		hv_26634	-0.427	MLOC_72705.2	AATTTCCTAACTGGTTGCTCCCAGGTGGATGTGATTATTTTTGTGCCAGTTTGTGCCCCT	very weakly similar to (80.1) AT4G01210 | Symbols: | transferase, transferring glycosyl groups | chr4:507738-512362 REVERSEweakly similar to ( 144) loc_os01g43380 12001.m10601 protein transferase, transferring glycosyl groups, putative, expressed no original description
		hv_10256	-0.432	AK250719.1	CCTCCTGTAATTGTGTAATTTCACCCAAAATTTATCTGAATTTCATTTCGAATTCCCAGG	weakly similar to ( 177) AT3G51000 | Symbols: | epoxide hydrolase, putative | chr3:18945258-18946499 REVERSEhighly similar to ( 504) loc_os10g35520 12010.m06376 protein epoxide hydrolase 2, putative, expressed no original description
		hv_21837	-0.432	MLOC_14436.1	GATATTCAACCTCCCAAAGCGGTCAACAATGTCCCGTCCATAGAACATAGTAACCCAAGT	weakly similar to ( 159) AT3G14680 | Symbols: CYP72A14 | CYP72A14; electron carrier/ heme binding / iron ion binding / monooxygenase/ oxygen binding | chr3:4934478-4936462 FORWARDweakly similar to ( 137) C72A1_CATRO Cytochrome P450 72A1 (EC 1.3.3.9) (CYPLXXII) (Secologanin synthase) (SLS) - Catharanthus roseus (Rosy periwinkle) (Madagascar periwinkle)moderately similar to ( 216) loc_os01g43774 12…
		hv_16945	-0.44	MLOC_20243.2	CGACGACGCCGTCCTCATCGTGCTAGGTAGCTCTTCGGAGAAATGAACTGTCGAGAGATG	weakly similar to ( 115) AT1G30870 | Symbols: | cationic peroxidase, putative | chr1:10991535-10992885 FORWARDweakly similar to ( 105) PER2_ARAHY Cationic peroxidase 2 precursor (EC 1.11.1.7) (PNPC2) - Arachis hypogaea (Peanut)moderately similar to ( 201) loc_os07g31610 12007.m07429 protein peroxidase 7 precursor, putative, expressed no original description
		hv_22418	-0.442	AK361194	TGGTGTTCTGAGTTCTAACTTCTACGAGTGTAGCACGGCCAAGAGTGGAGCGGCCGGAAG	very weakly similar to (96.7) loc_os07g46980 12007.m08915 protein sex determination protein tasselseed-2, putative, expressed no original description
		hv_13294	-0.444	MLOC_22069.1	TATAATAATCGATCCTTGTCTCTGATTTTGCAGGCAGCAATTGTGGAATTCTGGCAACAC	weakly similar to ( 148) loc_os06g01410 12006.m04880 protein glutamine cyclotransferase precursor, putative, expressed no original description
		hv_17056	-0.444	MLOC_67318.1	AGTTCGACATGACCCACGGCTTCAAGGCGACGACCGACTACATCCGACAGCCCATTCCCC	weakly similar to ( 110) AT4G20820 | Symbols: | FAD-binding domain-containing protein | chr4:11150160-11151758 FORWARDweakly similar to ( 189) loc_os06g35700 12006.m08107 protein reticuline oxidase precursor, putative, expressed no original description
		hv_10798	-0.445	AK372039	CAGTAAGATCGAAACAAATGAAAAACTTTTCAAAGAAATCTGAATTTTCCGGGTGCGAAC	weakly similar to ( 117) AT4G11410 | Symbols: | short-chain dehydrogenase/reductase (SDR) family protein | chr4:6945127-6947186 REVERSEweakly similar to ( 146) loc_os09g39670 12009.m06905 protein retinol dehydrogenase 14, putative, expressed no original description
		hv_02058	-0.446	MLOC_57100.1	TTCTTGGTGATGATGATGGAATGGTTCTTCATCCCTTCGTTGAAGACACGGTTGAAGCGA	moderately similar to ( 408) AT5G54160 | Symbols: ATOMT1, OMT1 | ATOMT1 (O-METHYLTRANSFERASE 1); caffeate O-methyltransferase/ myricetin 3'-O-methyltransferase/ quercetin 3-O-methyltransferase | chr5:21982075-21984167 FORWARDhighly similar to ( 525) OMT1_ORYSA Quercetin 3-O-methyltransferase 1 precursor (EC 2.1.1.76) (Flavonol 3-O-methyltransferase 1) - Oryza sativa (Rice)highly similar to ( 525)…
		hv_15556	-0.447	AK250549.1	CAGCTTTAATAGTTCAGCCCTGTAAATATAGATGACTCTACTTGTGTAAAAAGGTTACAC	nearly identical (1050) AT1G10290 | Symbols: ADL6, DRP2A | ADL6 (DYNAMIN-LIKE PROTEIN 6); GTPase | chr1:3370774-3377120 FORWARDnearly identical (1245) loc_os06g13820 12006.m32033 protein dynamin-2A, putative, expressed no original description
		hv_01049	-0.464	AK358426	AATCATAACAACAATGACCTACACCCGAGCTCAGCAGCATTACTACGGCAGACTTGAACA	weakly similar to ( 121) AT4G03140 | Symbols: | binding / catalytic/ oxidoreductase | chr4:1392191-1393662 FORWARDvery weakly similar to (92.8) TS2_MAIZE Sex determination protein tasselseed-2 - Zea mays (Maize)weakly similar to ( 153) loc_os07g46980 12007.m08915 protein sex determination protein tasselseed-2, putative, expressed no original description
		hv_41184	-0.468	AV834582	TTCATCCACGATGTTGTACGCTACCATATATAGTGCCTACTTTCGTCAGTGAGTGACAGG	weakly similar to ( 199) AT3G09270 | Symbols: ATGSTU8 | ATGSTU8 (GLUTATHIONE S-TRANSFERASE TAU 8); glutathione transferase | chr3:2848407-2849226 REVERSEmoderately similar to ( 201) GSTX6_SOYBN Probable glutathione S-transferase (EC 2.5.1.18) (Heat shock protein 26A) (G2-4) - Glycine max (Soybean)moderately similar to ( 375) loc_os09g29200 12009.m06071 protein glutathione S-transferase, putative,…
		hv_43279	-0.468	AK359698	TCCTTGTTCTGCCAGCTGATTGATTGGAGACAAGTCGGAAATGTTGAAATTGATTGACAC	weakly similar to ( 176) AT1G26220 | Symbols: | GCN5-related N-acetyltransferase (GNAT) family protein | chr1:9071157-9071750 FORWARDmoderately similar to ( 222) loc_os08g01170 12008.m04266 protein expressed protein no original description
		hv_41354	-0.476	MLOC_4661.1	CGTCTTGTACTGAACATGGAGATAGTATGGAAGAAAAATGCCAACTTAATGTTGCATAAT	moderately similar to ( 266) AT3G51000 | Symbols: | epoxide hydrolase, putative | chr3:18945258-18946499 REVERSEmoderately similar to ( 374) loc_os12g43970 12012.m08168 protein epoxide hydrolase 2, putative, expressed no original description
		hv_21223	-0.492	AK252680.1	GATGATAGGTAACCAAAATGAAGTGGAGTATGTGACGCAAAACAAAATCTATACCACTCA	weakly similar to ( 148) AT5G64440 | Symbols: AtFAAH | AtFAAH (Arabidopsis thaliana fatty acid amide hydrolase); N-(long-chain-acyl)ethanolamine deacylase/ amidase | chr5:25766229-25770260 FORWARDweakly similar to ( 198) loc_os04g01250 12004.m35230 protein glutamyl-tRNA, putative, expressed no original description
		hv_08255	-0.496	AK362127	AATTGGGAGGTGTGACAACAATGTATATGTGCCATGTCTCTATATTAACTGTACCCATGT	weakly similar to ( 173) AT3G14610 | Symbols: CYP72A7 | CYP72A7; electron carrier/ heme binding / iron ion binding / monooxygenase/ oxygen binding | chr3:4912565-4914503 FORWARDweakly similar to ( 166) C72A1_CATRO Cytochrome P450 72A1 (EC 1.3.3.9) (CYPLXXII) (Secologanin synthase) (SLS) - Catharanthus roseus (Rosy periwinkle) (Madagascar periwinkle)moderately similar to ( 273) loc_os05g33600 1200…
		hv_14880	-0.5	AK359198	ATTGCTTCCCTCCCTGAATTCCTTCTTCTTGCACGGGAAGAATATTTGTGTGTGTGGTCT	moderately similar to ( 372) AT5G02540 | Symbols: | short-chain dehydrogenase/reductase (SDR) family protein | chr5:568609-570720 FORWARDmoderately similar to ( 486) loc_os01g05840 12001.m42866 protein retinol dehydrogenase 11, putative, expressed no original description
		hv_07000	-0.511	AK355353	CGATTTTACTTTACATTTTAATCAGGCACCTGCATGCCTCCTCTTGATCCTGGCCTTGAA	weakly similar to ( 143) AT2G23180 | Symbols: CYP96A1 | CYP96A1; electron carrier/ heme binding / iron ion binding / monooxygenase/ oxygen binding | chr2:9874953-9876503 FORWARDmoderately similar to ( 205) loc_os03g04650 12003.m05993 protein cytochrome P450 86A2, putative, expressed no original description
		hv_39783	-0.512	AK375930	CAGCAAAAACATGTTGAATGTGTGAGTGAAGTTCAAAAGAAAGCAGAATTCATTGTGAAC	moderately similar to ( 205) AT1G63370 | Symbols: | flavin-containing monooxygenase family protein / FMO family protein | chr1:23503205-23505358 REVERSEmoderately similar to ( 229) loc_os10g40570 12010.m06824 protein disulfide oxidoreductase/ monooxygenase, putative, expressed no original description
		hv_17175	-0.514	AK358149	TCATCGACTTCATCGTGCAGGAGCTTGGGCTGGCAAATGTGACAGCCATCCAGACGAGCA	very weakly similar to (84.3) AT1G31550 | Symbols: | GDSL-motif lipase, putative | chr1:11295635-11297284 REVERSEweakly similar to ( 109) loc_os01g46260 12001.m10824 protein expressed protein no original description
		hv_21222	-0.538	AK374344	ATTTTACGACATCCTGAAGACCTGAAACATCACCACAGAGGCAGGGTTGCAGAGATGTAA	weakly similar to ( 139) AT5G64440 | Symbols: AtFAAH | AtFAAH (Arabidopsis thaliana fatty acid amide hydrolase); N-(long-chain-acyl)ethanolamine deacylase/ amidase | chr5:25766229-25770260 FORWARDweakly similar to ( 184) loc_os04g01250 12004.m35230 protein glutamyl-tRNA, putative, expressed no original description
		hv_09524	-0.543	MLOC_67327.2	CGCCGAGGATGTGGGCTCGCTCGAGGAGTACAGCCGGCCGCTGCTGGACTTGCTGGCGGC	very weakly similar to ( 100) AT2G23600 | Symbols: ACL, ATMES2, MES2, ATME8, ME8 | ACL (ACETONE-CYANOHYDRIN LYASE); hydrolase/ hydrolase, acting on ester bonds / methyl indole-3-acetate esterase/ methyl jasmonate esterase/ methyl salicylate esterase | chr2:10042325-10043641 REVERSEweakly similar to ( 118) PIR7A_ORYSA Probable esterase PIR7A (EC 3.1.-.-) - Oryza sativa (Rice)weakly similar to ( 13…
		hv_10151	-0.548	MLOC_60990.1	TATGTCCATCGAGGCTCTGATCGAGCTGGGCGCCAAGACCATGTATGTGCCGGGTATCTT	weakly similar to ( 182) AT5G45910 | Symbols: | GDSL-motif lipase/hydrolase family protein | chr5:18620420-18622264 REVERSEvery weakly similar to (98.6) EST_HEVBR Esterase precursor (EC 3.1.1.-) (Early nodule-specific protein homolog) (Latex allergen Hev b 13) - Hevea brasiliensis (Para rubber tree)moderately similar to ( 285) loc_os07g44780 12007.m08699 protein esterase precursor, putative, expr…
		hv_39651	-0.554	AK359505	TTACACCTGCAAGTCAGGTGGCAGAAACTAATTGGACAACTTTGAGCATTGCTTAAAAAA	moderately similar to ( 213) AT3G56630 | Symbols: CYP94D2 | CYP94D2; electron carrier/ heme binding / iron ion binding / monooxygenase/ oxygen binding | chr3:20978953-20980512 FORWARDmoderately similar to ( 290) loc_os01g58970 12001.m12036 protein cytochrome P450 94A2, putative, expressed no original description
		hv_42829	-0.557	AK249411.1	TTTCAACGAGAACCTCAAGCCCGGCGACGACGACGAGCGCAACTTCGGCCTCTTCTACCC	moderately similar to ( 373) AT2G05790 | Symbols: | glycosyl hydrolase family 17 protein | chr2:2199450-2201293 FORWARDmoderately similar to ( 248) E13B_WHEAT Glucan endo-1,3-beta-glucosidase precursor (EC 3.2.1.39) ((1->3)-beta-glucan endohydrolase) ((1->3)-beta-glucanase) (Beta-1,3-endoglucanase) - Triticum aestivum (Wheat)moderately similar to ( 422) loc_os07g35350 12007.m29207 protein hydrola…
		hv_10059	-0.561	MLOC_77998.1	TCAACTGGGAACTGCCCAACGACATGAAGCCGTCGGAGCTCGACATGAGTGATGTCTTCG	weakly similar to ( 147) AT4G36220 | Symbols: FAH1, CYP84A1 | FAH1 (FERULIC ACID 5-HYDROXYLASE 1); ferulate 5-hydroxylase/ monooxygenase | chr4:17137584-17139619 REVERSEweakly similar to ( 109) C71D8_SOYBN Cytochrome P450 71D8 (EC 1.14.-.-) (P450 CP7) - Glycine max (Soybean)weakly similar to ( 144) loc_os03g02180 12003.m05761 protein cytochrome P450 84A1, putative, expressed no original descripti…
		hv_42002	-0.575	MLOC_59323.1	ATGTATCAGCTCTTATGCAACCCCCCTCCTCTGTCTACTTATTCGAAATACTATCAGTGA	moderately similar to ( 201) AT1G77120 | Symbols: ADH1, ADH, ATADH, ATADH1 | ADH1 (ALCOHOL DEHYDROGENASE 1); alcohol dehydrogenase | chr1:28975509-28977216 FORWARDmoderately similar to ( 262) ADH2_HORVU Alcohol dehydrogenase 2 (EC 1.1.1.1) - Hordeum vulgare (Barley)moderately similar to ( 238) loc_os11g10510 12011.m05246 protein alcohol dehydrogenase 2, putative, expressed no original description
		hv_12359	-0.577	MLOC_11896.2	TACACTAGTGAGAAATGTGCTGTTGTCTTCAGCAAATACCTGCATAGTCAGCAGGCCCAT	very weakly similar to (89.7) AT1G19250 | Symbols: FMO1 | FMO1 (FLAVIN-DEPENDENT MONOOXYGENASE 1); FAD binding / NADP or NADPH binding / electron carrier/ flavin-containing monooxygenase/ monooxygenase/ oxidoreductase | chr1:6650656-6653053 REVERSEmoderately similar to ( 246) loc_os09g37620 12009.m06709 protein monooxygenase/ oxidoreductase, putative, expressed no original description
		hv_03376	-0.578	AK359590	CAACTGCTAGTGTTGTTGGCTAGGATTACAGAGTGTTAACTGAATTGTGTAGCGCATCAA	moderately similar to ( 204) AT5G44000 | Symbols: | glutathione S-transferase C-terminal domain-containing protein | chr5:17702231-17703934 REVERSEmoderately similar to ( 305) loc_os02g56970 12002.m10719 protein glutathione transferase, putative, expressed no original description
		hv_24881	-0.579	MLOC_65225.2	ATTTGTATTGACCACTGTTCTTGGGCCTTATTCATTGACATGTGATGCTGGAGAGCTGCC	moderately similar to ( 339) AT5G05340 | Symbols: | peroxidase, putative | chr5:1579142-1580819 REVERSEhighly similar to ( 518) PER1_WHEAT Peroxidase precursor (EC 1.11.1.7) (WP2) - Triticum aestivum (Wheat)moderately similar to ( 432) loc_os07g48030 12007.m09018 protein peroxidase 2 precursor, putative, expressed no original description
		hv_00241	-0.579	MLOC_2425.1	TTGTTGCTGCGGTGGAGGTGGCAAGTACAACTTCAATATCAGCGCTGGCTGTGGCATGCC	weakly similar to ( 147) AT1G31550 | Symbols: | GDSL-motif lipase, putative | chr1:11295635-11297284 REVERSEvery weakly similar to (97.1) EST_HEVBR Esterase precursor (EC 3.1.1.-) (Early nodule-specific protein homolog) (Latex allergen Hev b 13) - Hevea brasiliensis (Para rubber tree)moderately similar to ( 265) loc_os01g11660 12001.m07782 protein esterase precursor, putative, expressed no origin…
		hv_41149	-0.594	MLOC_79437.1	GCACCTCAACAAAATATTGCTACTACTCCCTCCATTTTCATATACAACGTCACTTTATTT	very weakly similar to (94.4) NLTPX_ORYSA Nonspecific lipid-transfer protein 2 precursor (nsLTP2) (7 kDa lipid transfer protein) - Oryza sativa (Rice)weakly similar to ( 108) loc_os10g36170 12010.m06430 protein nonspecific lipid-transfer protein precursor, putative, expressed no original description
		hv_15968	-0.599	MLOC_69141.1	TGGGGCCCCTCATCCCTCAATTACCAATCACAATCTTACACATCAATTTGTACGTAAAAT	weakly similar to ( 117) loc_os05g42020 12005.m08376 protein cytokinin-O-glucosyltransferase 1, putative, expressed no original description
		hv_14489	-0.605	AK365223	TTCTTGGTTTCTAAGTTCTCTAAAACTATTTGGACAGCCTTGGTGGCATTGGTGACGGAG	moderately similar to ( 441) AT1G33990 | Symbols: ATMES14, MES14 | MES14 (METHYL ESTERASE 14); hydrolase | chr1:12355909-12357894 FORWARDweakly similar to ( 152) PIR7A_ORYSA Probable esterase PIR7A (EC 3.1.-.-) - Oryza sativa (Rice)highly similar to ( 624) loc_os08g01850 12008.m04333 protein polyneuridine-aldehyde esterase precursor, putative, expressed no original description
		hv_03938	-0.606	MLOC_58520.1	ATCCAGCGCATCATCGACAACATCATCGATGGACGCAAGGCTGAGCGTGAGTCGGACGTT	very weakly similar to (95.5) C71DB_LOTJA Cytochrome P450 71D11 (EC 1.14.-.-) (Fragment) - Lotus japonicusweakly similar to ( 170) loc_os02g17760 12002.m07020 protein cytochrome P450 71D8, putative, expressed no original description
		hv_39168	-0.613	AK372375	GTGTTGGGACTTGTTTATTTTTGTTTCATGGTATTTATGCACGTCTATGATGATGTAACC	weakly similar to ( 172) AT4G34880 | Symbols: | amidase family protein | chr4:16615549-16617424 FORWARDmoderately similar to ( 230) loc_os04g10434 12004.m06296 protein glutamyl-tRNA, putative, expressed no original description
		hv_18320	-0.618	MLOC_68295.1	CGTGTTGAATAAAGAGAGCTAAATGTGAGACATTTTCTCTGTGTTCAGATGTAATTGTGT	moderately similar to ( 218) AT1G10360 | Symbols: ATGSTU18, GST29 | ATGSTU18 (GLUTATHIONE S-TRANSFERASE TAU 18); glutathione transferase | chr1:3395738-3396806 REVERSEmoderately similar to ( 232) GSTU6_ORYSA Probable glutathione S-transferase GSTU6 (EC 2.5.1.18) (28 kDa cold-induced protein) - Oryza sativa (Rice)moderately similar to ( 357) loc_os01g49710 12001.m11158 protein glutathione S-transf…
		hv_38506	-0.625	MLOC_67628.1	AGTGGTGGTTGACGACAAAGCACTTCTCCCTGATCTCCCCCTCTTCACCGGTGAGAACCT	weakly similar to ( 138) loc_os05g04490 12005.m04982 protein peroxidase 1 precursor, putative, expressed no original description
		hv_08379	-0.644	MLOC_13654.1	TCTCCACAACAATGGTTGATCTTGTTGCAGATGGCAATGATTCTTGTCTGATTGAGAAGT	weakly similar to ( 153) AT2G30140 | Symbols: | UDP-glucoronosyl/UDP-glucosyl transferase family protein | chr2:12872200-12873691 FORWARDmoderately similar to ( 242) loc_os05g41400 12005.m08315 protein indole-3-acetate beta-glucosyltransferase, putative, expressed no original description
		hv_01720	-0.65	MLOC_63818.1	TTCATACAAGGACTTGTTTCATGCGACCAAGGGTTTCAGTGACAAGAACTTGCTTGGGAG	weakly similar to ( 126) AT2G37710 | Symbols: RLK | RLK (receptor lectin kinase); kinase | chr2:15814934-15816961 REVERSEweakly similar to ( 172) loc_os07g38810 12007.m08126 protein lectin receptor-type protein kinase, putative, expressed no original description
		hv_10036	-0.659	MLOC_1907.1	TAGCTCAGAGCACAAGGCCATTAGCCATGGAGGAGAACGGCGGTGTGCGGCACTGGAACG	weakly similar to ( 173) AT3G51000 | Symbols: | epoxide hydrolase, putative | chr3:18945258-18946499 REVERSEmoderately similar to ( 248) loc_os12g43970 12012.m08168 protein epoxide hydrolase 2, putative, expressed no original description
		hv_17610	-0.668	MLOC_13624.4	CTCTTGCCTGCATGGATACTCTAATTTTCGCTAATATATGCCTCCTGCCTTGCCTTTAAA	moderately similar to ( 479) AT2G46950 | Symbols: CYP709B2 | CYP709B2; electron carrier/ heme binding / iron ion binding / monooxygenase/ oxygen binding | chr2:19289466-19291541 REVERSEmoderately similar to ( 368) C72A1_CATRO Cytochrome P450 72A1 (EC 1.3.3.9) (CYPLXXII) (Secologanin synthase) (SLS) - Catharanthus roseus (Rosy periwinkle) (Madagascar periwinkle)highly similar to ( 643) loc_os03g25…
		hv_09220	-0.688	CK568632	CTGCGTGCATACTTAGGTTACAATTAAGCATATGATGGATGTTCTATGACTAAGAACATA	weakly similar to ( 135) AT4G36220 | Symbols: FAH1, CYP84A1 | FAH1 (FERULIC ACID 5-HYDROXYLASE 1); ferulate 5-hydroxylase/ monooxygenase | chr4:17137584-17139619 REVERSEvery weakly similar to (93.6) C99A1_SORBI Cytochrome P450 CYP99A1 (EC 1.14.-.-) (Fragment) - Sorghum bicolor (Sorghum) (Sorghum vulgare)weakly similar to ( 157) loc_os10g36848 12010.m06490 protein cytochrome P450 84A1, putative, e…
		hv_10227	-0.692	MLOC_10431.1	TTGGTTGGCACTCAATCTTTACCAACTATACATTAAATGACTACGTTTGCCTTTGAAGTT	weakly similar to ( 197) AT3G62760 | Symbols: ATGSTF13 | ATGSTF13; glutathione transferase | chr3:23217425-23218246 REVERSEmoderately similar to ( 333) GSTH1_ORYSA Probable glutathione S-transferase GSTF1 (EC 2.5.1.18) (GST-I) - Oryza sativa (Rice)moderately similar to ( 333) loc_os01g27360 12001.m09186 protein glutathione S-transferase GSTF1, putative, expressed no original description
		hv_19284	-0.696	AK353856	ACGATCTGAACCCATGGGCGTATAAAAAATGGCTACTCGAGACCCTAGTAAAACAAAAAA	highly similar to ( 630) AT4G12290 | Symbols: | amine oxidase/ copper ion binding / quinone binding | chr4:7304434-7306973 FORWARDmoderately similar to ( 395) AMO_PEA Amine oxidase [copper-containing] precursor (EC 1.4.3.6) - Pisum sativum (Garden pea)highly similar to ( 725) loc_os04g20164 12004.m101827 protein amine oxidase precursor, putative, expressed no original description
		hv_08559	-0.696	MLOC_77739.1	TGAGACTTTCATATTTTGTTGTGTGGATTGTGTGTATCTTGGTAGGTGTGAACTTGTTGT	moderately similar to ( 355) AT5G12040 | Symbols: | carbon-nitrogen hydrolase family protein | chr5:3885162-3887772 FORWARDmoderately similar to ( 420) loc_os06g10420 12006.m05760 protein expressed protein no original description
		hv_19324	-0.7	AK361931	AACCTAACCTCCCTCTTCCTGTTGGTTCGCGGTCGCGATAGGAGCAGAGAGATATTTTTT	very weakly similar to (87.4) loc_os04g12980 12004.m06538 protein indole-3-acetate beta-glucosyltransferase, putative, expressed no original description
		hv_38609	-0.739	MLOC_13583.1	GTGGCACGGGACAACTTGGTGCATACGCCTTTACAATCATCCATCTTGTCACCTAAAAAA	weakly similar to ( 145) AT3G62760 | Symbols: ATGSTF13 | ATGSTF13; glutathione transferase | chr3:23217425-23218246 REVERSEmoderately similar to ( 203) GSTH1_ORYSA Probable glutathione S-transferase GSTF1 (EC 2.5.1.18) (GST-I) - Oryza sativa (Rice)moderately similar to ( 248) loc_os01g27390 12001.m09189 protein glutathione S-transferase GSTF2, putative, expressed no original description
		hv_44257	-0.751	MLOC_62331.1	ACCTATCAGGGCAAAATGAATAATGGAATCTATAACGGCATGAAGTCTGCATCGTACCCT	moderately similar to ( 346) AT5G19890 | Symbols: | peroxidase, putative | chr5:6724372-6725877 REVERSEmoderately similar to ( 285) PERX_TOBAC Lignin-forming anionic peroxidase precursor (EC 1.11.1.7) (TOPA) - Nicotiana tabacum (Common tobacco)moderately similar to ( 486) loc_os03g13210 12003.m06767 protein peroxidase N precursor, putative, expressed no original description
		hv_06553	-0.759	MLOC_58161.1	CCCTACTTACTTTATGGAAATGATCACAATGTATAAGAGCAATTCCAACAGTCTCATATC	moderately similar to ( 362) AT3G14680 | Symbols: CYP72A14 | CYP72A14; electron carrier/ heme binding / iron ion binding / monooxygenase/ oxygen binding | chr3:4934478-4936462 FORWARDmoderately similar to ( 341) C72A1_CATRO Cytochrome P450 72A1 (EC 1.3.3.9) (CYPLXXII) (Secologanin synthase) (SLS) - Catharanthus roseus (Rosy periwinkle) (Madagascar periwinkle)moderately similar to ( 498) loc_os01g…
		hv_24839	-0.789	MLOC_19201.1	TGGATCTCAGTGTGCGTTCGTTTGTGTAGAATGTGATATCATTTTGTGAAGTCATTTTTT	weakly similar to ( 131) AT5G66390 | Symbols: | peroxidase 72 (PER72) (P72) (PRXR8) | chr5:26516063-26517329 REVERSEweakly similar to ( 129) PER1_ORYSA Peroxidase 1 precursor (EC 1.11.1.7) - Oryza sativa (Rice)moderately similar to ( 254) loc_os05g04490 12005.m04982 protein peroxidase 1 precursor, putative, expressed no original description
		hv_16033	-0.8	MLOC_31262.1	CAGCCCATTAACGGACGTGCTGTTGCACGGGCGCCGAATAAGATTTGTTTTCAGTACTGC	very weakly similar to (99.0) AT4G12470 | Symbols: | protease inhibitor/seed storage/lipid transfer protein (LTP) family protein | chr4:7401371-7401856 REVERSEweakly similar to ( 116) CCDP_MAIZE Cortical cell-delineating protein precursor (Root-specific protein ZRP3) - Zea mays (Maize)weakly similar to ( 114) loc_os03g01300 12003.m101723 protein cortical cell-delineating protein precursor, putati…
		hv_06631	-0.8	MLOC_18337.2	AATAACTCTGAAAGTGCTTACCATACTTGCGAGGTGACTCGACCATGTCCATGATAGGAG	very weakly similar to (90.9) loc_os01g12304 12001.m150959 protein esterase precursor, putative, expressed no original description
		hv_07166	-0.838	MLOC_66760.1	TGCACCCGACGCTGTGCCATGAAAACATTATCAATGAATAAATAAGGGGTAACCAAAAAA	moderately similar to ( 258) AT2G45570 | Symbols: CYP76C2 | CYP76C2; electron carrier/ heme binding / iron ion binding / monooxygenase/ oxygen binding | chr2:18779935-18781922 REVERSEmoderately similar to ( 229) C98A1_SORBI Cytochrome P450 98A1 (EC 1.14.-.-) - Sorghum bicolor (Sorghum) (Sorghum vulgare)moderately similar to ( 362) loc_os03g14400 12003.m06880 protein cytochrome P450 76B1, putative…
		hv_08015	-0.849	AK248917.1	CAAATGAAAGTTTAAGTGGTGGTAGTAGTGCAAATGTATATATGGAGTATGAGGGACTTC	weakly similar to ( 119) SALT_ORYSA Salt stress-induced protein (Salt protein) (Protein lectin-like) (Protein mannose-binding lectin) - Oryza sativa (Rice)weakly similar to ( 132) loc_os05g05170 12005.m05044 protein protein GOS9, putative, expressed no original description
		hv_36383	-0.85	AK364296	TTAACTCGCCTGGCCTGGGTTGTTTTTATAGAGCTTGGGTTGTCGTTGGTTGGTTTGTTT	moderately similar to ( 235) AT5G06720 | Symbols: | peroxidase, putative | chr5:2077567-2078857 REVERSEmoderately similar to ( 241) PER2_ORYSA Peroxidase 2 precursor (EC 1.11.1.7) - Oryza sativa (Rice)moderately similar to ( 486) loc_os01g22352 12001.m08717 protein peroxidase 2 precursor, putative, expressed no original description
		hv_21085	-0.852	MLOC_38530.1	TGAAAATTAGTGCAGCAGGTCGGCCCAAAATAAATTCTGCTGCGTTCGTTCGTTGATGGA	weakly similar to ( 135) AT3G53160 | Symbols: UGT73C7 | UGT73C7 (UDP-glucosyl transferase 73C7); UDP-glycosyltransferase/ transferase, transferring glycosyl groups | chr3:19702485-19703957 REVERSEvery weakly similar to (87.0) ZOX_PHAVU Zeatin O-xylosyltransferase (EC 2.4.2.40) (Zeatin O-beta-D-xylosyltransferase) - Phaseolus vulgaris (Kidney bean) (French bean)moderately similar to ( 238) loc_os0…
		hv_44559	-0.857	AK365889	TTTTTTGAACGGGGAAGGCCAGAGCGGCCCTTATATTGCATGTGAAAGAATAATTACATC	moderately similar to ( 242) AT1G28580 | Symbols: | GDSL-motif lipase, putative | chr1:10044603-10045874 REVERSEweakly similar to ( 137) EST_HEVBR Esterase precursor (EC 3.1.1.-) (Early nodule-specific protein homolog) (Latex allergen Hev b 13) - Hevea brasiliensis (Para rubber tree)moderately similar to ( 482) loc_os05g43100 12005.m08440 protein esterase precursor, putative no original descripti…
		hv_04270	-0.875	MLOC_17518.2	GTTGGTGGGGTTGAAGGAACACTGCTGGCTAACAAATCAGTGCTCAACATGTATTTTCTT	weakly similar to ( 196) AT5G63140 | Symbols: ATPAP29, PAP29 | ATPAP29 (ARABIDOPSIS THALIANA PURPLE ACID PHOSPHATASE 29); acid phosphatase/ protein serine/threonine phosphatase | chr5:25328237-25329616 FORWARDmoderately similar to ( 283) loc_os09g36290 12009.m060047 protein phosphatase DCR2, putative, expressed no original description
		hv_24832	-0.877	AK354347	ACATAACTGCTAAGTACAATGTCACCTTTTGTAGGTTTATCTGCTTCGCAGTGAGTGACA	moderately similar to ( 322) AT4G37520 | Symbols: | peroxidase 50 (PER50) (P50) (PRXR2) | chr4:17631704-17633060 FORWARDmoderately similar to ( 236) PERX_NICSY Lignin-forming anionic peroxidase precursor (EC 1.11.1.7) - Nicotiana sylvestris (Wood tobacco)moderately similar to ( 462) loc_os03g55410 12003.m10456 protein peroxidase 51 precursor, putative, expressed no original description
		hv_19243	-0.881	MLOC_53759.1	TATTTGTATTCTCCTCGGCGTGAGGAAGGACGTTATAATATTTATGCTTCCTCCTACAAA	weakly similar to ( 113) AT5G54160 | Symbols: ATOMT1, OMT1 | ATOMT1 (O-METHYLTRANSFERASE 1); caffeate O-methyltransferase/ myricetin 3'-O-methyltransferase/ quercetin 3-O-methyltransferase | chr5:21982075-21984167 FORWARDweakly similar to ( 138) COMT1_MAIZE Caffeic acid 3-O-methyltransferase (EC 2.1.1.68) (S-adenosysl-L-methionine:caffeic acid 3-O-methyltransferase) (COMT) (CAOMT) - Zea mays (Mai…
		hv_19279	-0.888	DN181635	ATATCAAAGCTGTACCTGAATCGCTTCTCTGAACTCCTTATTCACAAGCCCGTTCGCAGT	weakly similar to ( 124) AT5G45180 | Symbols: | flavin-containing monooxygenase family protein / FMO family protein | chr5:18274179-18276568 REVERSEmoderately similar to ( 207) loc_os04g14690 12004.m06706 protein monooxygenase/ oxidoreductase, putative, expressed no original description
		hv_04952	-0.892	MLOC_74781.1	GACAAATGTATCTATAACCCTGGTCTTGTTCGTTGGGAGTATATTTTTGTTGTCATTCAA	highly similar to ( 589) AT1G11600 | Symbols: CYP77B1 | CYP77B1; electron carrier/ heme binding / iron ion binding / monooxygenase/ oxygen binding | chr1:3902090-3903622 FORWARDmoderately similar to ( 376) C77A3_SOYBN Cytochrome P450 77A3 (EC 1.14.-.-) - Glycine max (Soybean)highly similar to ( 823) loc_os06g46680 12006.m09194 protein cytochrome P450 77A3, putative, expressed no original descript…
		hv_01962	-0.893	MLOC_72542.1	TATTCCAAGCTAATGGCCTAAGCTTTGGCCTTTGCTACCAGTTGTCTGTTCAGGTCTTCA	weakly similar to ( 104) AT2G05790 | Symbols: | glycosyl hydrolase family 17 protein | chr2:2199450-2201293 FORWARDweakly similar to ( 152) loc_os07g35520 12007.m07808 protein glucan endo-1,3-beta-glucosidase 3 precursor, putative, expressed no original description
		hv_13865	-0.894	AK367614	CTCCTCCCTCCGGGCTTCCTCGCCCGGACCCAAGAGAGAGGGCTGGTGGTGAAGACGTGG	weakly similar to ( 163) AT3G16520 | Symbols: UGT88A1 | UDP-glucoronosyl/UDP-glucosyl transferase family protein | chr3:5618847-5620833 REVERSEweakly similar to ( 102) ZOX_PHAVU Zeatin O-xylosyltransferase (EC 2.4.2.40) (Zeatin O-beta-D-xylosyltransferase) - Phaseolus vulgaris (Kidney bean) (French bean)weakly similar to ( 191) loc_os01g50200 12001.m11204 protein anthocyanidin 5,3-O-glucosyltrans…
		hv_20693	-0.906	MLOC_1260.1	TCCGTCGCCATCACCATCAGGTTTGCTTGGAGCACAAATTGAAATGCCTTTTAGTGTGGG	weakly similar to ( 120) AT5G24950 | Symbols: CYP71A15 | CYP71A15; electron carrier/ heme binding / iron ion binding / monooxygenase/ oxygen binding | chr5:8595209-8597761 REVERSEweakly similar to ( 187) C99A1_SORBI Cytochrome P450 CYP99A1 (EC 1.14.-.-) (Fragment) - Sorghum bicolor (Sorghum) (Sorghum vulgare)moderately similar to ( 232) loc_os04g09920 12004.m06244 protein cytochrome P450 CYP99A1,…
		hv_09190	-0.907	MLOC_54916.3	AATAAAGCTTCCGGCACCATTGCTCTGCTTGAACCATGCCGCTCTGAATTTTTCTTTGTC	moderately similar to ( 229) loc_os10g35540 12010.m06378 protein epoxide hydrolase 2, putative, expressed no original description
		hv_24893	-0.909		GGTTACCTAGCTAGCTGATTGGGTAGTTACCTCTTGGTGTGCTTGATTTATAGGAGGTGT	weakly similar to ( 109) loc_os09g15510 12009.m04812 protein peroxidase 57 precursor, putative, expressed no original description
		hv_21839	-0.915	MLOC_12709.1	AAGGATCATGCACAAAGCCATTTTAGCCTCAGGCGGCGCAAAATTTTGACCGATGCAAAT	weakly similar to ( 103) loc_os01g43774 12001.m10639 protein cytochrome P450 72A1, putative, expressed no original description
		hv_16944	-0.916	MLOC_73368.2	CTCTTCGCGAGCCTGTGTTTCAGCTGCATGTCTTTTTATTCATCATCAAATCGTTTCCTT	weakly similar to ( 107) AT2G25320 | Symbols: | LOCATED IN: chloroplast; CONTAINS InterPro DOMAIN/s: TRAF-like (InterPro:IPR008974), MATH (InterPro:IPR002083); BEST Arabidopsis thaliana protein match is: meprin and TRAF homology domain-containing protein / MATH domain-containing protein (TAIR:AT2G25330.1); Has 59993 Blast hits to 32072 proteins in 1426 species: Archae - 584; Bacteria - 5166; Meta…
		hv_07580	-0.942	AK362851	ATTGCCTAGATTTACAGTGTTTCCTCTACTAGTTAAGCTACGTGCAACTATATATCGTAA	weakly similar to ( 101) AT5G65550 | Symbols: | UDP-glucoronosyl/UDP-glucosyl transferase family protein | chr5:26198410-26199810 REVERSEweakly similar to ( 178) loc_os03g49524 12003.m09952 protein anthocyanidin 3-O-glucosyltransferase, putative, expressed no original description
		hv_00718	-0.982	BU993557	GCAGCCACCATTACTAGTAGATTGAAACTGATGCTCTTGTTTTAGAGTGTTGTTCACTTA	very weakly similar to (80.5) GSTX1_TOBAC Probable glutathione S-transferase (EC 2.5.1.18) (Auxin-induced protein PGNT1/PCNT110) - Nicotiana tabacum (Common tobacco)weakly similar to ( 112) loc_os01g72170 12001.m13253 protein glutathione S-transferase, putative, expressed no original description
		hv_09704	-0.987	MLOC_52170.14	TGATCCAAGAAACTCTCCGTCTGTACCCACCGGCGTCAGTGATGATGCGTGAAGCCCTGA	weakly similar to ( 115) AT5G24910 | Symbols: CYP714A1 | CYP714A1; electron carrier/ heme binding / iron ion binding / monooxygenase/ oxygen binding | chr5:8567674-8570260 REVERSEvery weakly similar to (97.8) C72A1_CATRO Cytochrome P450 72A1 (EC 1.3.3.9) (CYPLXXII) (Secologanin synthase) (SLS) - Catharanthus roseus (Rosy periwinkle) (Madagascar periwinkle)weakly similar to ( 181) loc_os12g02630 1…
		hv_08712	-1.007		TATATTGACGGTGCAAAGACATTTGTGCTACATGCACATTGTATGTTCTATGTATTGGAG	very weakly similar to (80.5) AT1G22360 | Symbols: AtUGT85A2 | AtUGT85A2 (UDP-glucosyl transferase 85A2); UDP-glycosyltransferase/ glucuronosyltransferase/ transferase, transferring glycosyl groups | chr1:7895068-7897527 REVERSEweakly similar to ( 102) loc_os07g42970 12007.m08526 protein cytokinin-O-glucosyltransferase 2, putative no original description
		hv_16723	-1.054	MLOC_17916.1	GCAGTAATATGCGACCCGACGTGTACATTTTGACTCTTAACGTAATTTGTAAAGTTTTTT	weakly similar to ( 114) loc_os05g31740 12005.m07408 protein cytochrome P450 86A2, putative, expressed no original description
		hv_39237	-1.057	BM442811	TTCAGCCGTTATACTTGGAACTGTTAATATCCCGAATCCCTTATTGTGAAATTGTACATG	weakly similar to ( 162) AT4G13010 | Symbols: | oxidoreductase, zinc-binding dehydrogenase family protein | chr4:7600682-7602567 FORWARDweakly similar to ( 155) QORH_SPIOL Chloroplastic quinone-oxidoreductase homolog (EC 1.-.-.-) (ceQORH) - Spinacia oleracea (Spinach)moderately similar to ( 222) loc_os04g28990 12004.m08012 protein chloroplastic quinone-oxidoreductase, putative, expressed no origi…
		hv_24753	-1.059	AK252527.1	CTCATGGTCTCCTTGATCACCATTTTGGTGTAGTGCAGAACATCTATGTATTCTTCATGG	weakly similar to ( 121) AT3G26210 | Symbols: CYP71B23 | CYP71B23; electron carrier/ heme binding / iron ion binding / monooxygenase/ oxygen binding | chr3:9593329-9595202 REVERSEweakly similar to ( 160) C99A1_SORBI Cytochrome P450 CYP99A1 (EC 1.14.-.-) (Fragment) - Sorghum bicolor (Sorghum) (Sorghum vulgare)weakly similar to ( 179) loc_os04g10160 12004.m06268 protein cytochrome P450 CYP99A1, put…
		hv_24837	-1.074	MLOC_7085.1	GATCTGACCAAGTACATGAACAATGCCACCAAGTGGAACAATGACTTCGCCGCCGCTTCG	weakly similar to ( 118) loc_os05g04410 12005.m04974 protein peroxidase 2 precursor, putative, expressed no original description
		hv_39249	-1.104	AK252527.1	AGTGAGGAGCACGAGGGTGGATGCGCTTGGCTCCATCACCATAACCATCAGGTTTGCTTG	weakly similar to ( 142) AT5G24950 | Symbols: CYP71A15 | CYP71A15; electron carrier/ heme binding / iron ion binding / monooxygenase/ oxygen binding | chr5:8595209-8597761 REVERSEmoderately similar to ( 219) C99A1_SORBI Cytochrome P450 CYP99A1 (EC 1.14.-.-) (Fragment) - Sorghum bicolor (Sorghum) (Sorghum vulgare)moderately similar to ( 261) loc_os04g09920 12004.m06244 protein cytochrome P450 CYP9…
		hv_22218	-1.143	MLOC_34510.1	CATTGGTCAAGCAAGAACTTGGCATAAATGGTAAATTTAATGCTAGAAGTTGTGATGTAC	weakly similar to ( 144) AT3G46720 | Symbols: | UDP-glucoronosyl/UDP-glucosyl transferase family protein | chr3:17210930-17212348 REVERSEweakly similar to ( 122) UFO2_MAIZE Anthocyanidin 3-O-glucosyltransferase (EC 2.4.1.115) (Flavonol 3-O-glucosyltransferase) (UDP-glucose flavonoid 3-O-glucosyltransferase) (Bronze-1) (Bz-Mc2 allele) - Zea mays (Maize)weakly similar to ( 174) loc_os07g13800 12007…
		hv_24841	-1.158	MLOC_67628.1	GTACTACAATTTGCGAGCGTTTGAAATGAAGCAGTCCCAAAATGTTCCTACCCCAAAAAA	moderately similar to ( 270) AT1G05260 | Symbols: RCI3, RCI3A | RCI3 (RARE COLD INDUCIBLE GENE 3); peroxidase | chr1:1529827-1531271 FORWARDmoderately similar to ( 251) PER2_ARAHY Cationic peroxidase 2 precursor (EC 1.11.1.7) (PNPC2) - Arachis hypogaea (Peanut)moderately similar to ( 494) loc_os05g06970 12005.m05223 protein peroxidase 1 precursor, putative, expressed no original description
		hv_05963	-1.16	MLOC_6053.1	GAAACCGTCATACACATTTTTCTACATGGTGTCTTCTATTTTTACCTCACTCTATGATAC	very weakly similar to (83.2) AT1G28600 | Symbols: | lipase, putative | chr1:10051604-10053073 REVERSEweakly similar to ( 102) loc_os01g11790 12001.m07796 protein GDSL-like Lipase/Acylhydrolase family protein, expressed no original description
		hv_19692	-1.176	MLOC_7007.3	CCTCTTTTTGTAATCCAAGCACTTCATAAGCTGTACATATAACAATGGCATACAGTTCAA	weakly similar to ( 122) AT2G45510 | Symbols: CYP704A2 | CYP704A2; electron carrier/ heme binding / iron ion binding / monooxygenase/ oxygen binding | chr2:18753085-18754944 FORWARDweakly similar to ( 172) loc_os04g48460 12004.m35189 protein cytochrome P450 86A1, putative, expressed no original description
		hv_19356	-1.187	MLOC_62907.1	AGCGCTTTGGCCGGCTCGATCATCTTGTGAACAATGCCGGTTTGACCAGCGTATGCTGGT	weakly similar to ( 131) AT5G50700 | Symbols: | short-chain dehydrogenase/reductase (SDR) family protein | chr5:20623259-20624995 REVERSEmoderately similar to ( 236) loc_os04g32070 12004.m08305 protein steroleosin, putative, expressed no original description
		hv_38997	-1.209	AK372349	CACGCACAACGGTATCCTATTTATAAGTCAGTCTTCCATTTGGTTCTCAAGTGCAAAAAA	moderately similar to ( 353) AT3G11340 | Symbols: | UDP-glucoronosyl/UDP-glucosyl transferase family protein | chr3:3556728-3558149 FORWARDweakly similar to ( 197) UFO2_MAIZE Anthocyanidin 3-O-glucosyltransferase (EC 2.4.1.115) (Flavonol 3-O-glucosyltransferase) (UDP-glucose flavonoid 3-O-glucosyltransferase) (Bronze-1) (Bz-Mc2 allele) - Zea mays (Maize)highly similar to ( 654) loc_os03g60960 120…
		hv_22338	-1.255	AK358473	AGTGGGGGATGTCGGAGCTGATGCGCAACCCGAGGGTGATGAAGAAGCTGCAAGCCAGAT	weakly similar to ( 194) AT5G24950 | Symbols: CYP71A15 | CYP71A15; electron carrier/ heme binding / iron ion binding / monooxygenase/ oxygen binding | chr5:8595209-8597761 REVERSEmoderately similar to ( 228) C71DB_LOTJA Cytochrome P450 71D11 (EC 1.14.-.-) (Fragment) - Lotus japonicushighly similar to ( 504) loc_os09g10340 12009.m04299 protein cytochrome P450 71D7, putative, expressed no original …
		hv_21304	-1.364	MLOC_62907.1	CGTACTGGGACGAAAATAAAATAGAATGTCGAGGTGTGGTTTGTGTGAAATGTGGTGAAT	weakly similar to ( 128) loc_os04g32070 12004.m08305 protein steroleosin, putative, expressed no original description
		hv_38957	-1.365	MLOC_62496.2	TTAAGACTGACATGCTAAACAGTCTAGGACCGGAGATCATAGAGAACTTGTTGGCCAGGA	moderately similar to ( 269) AT5G06060 | Symbols: | tropinone reductase, putative / tropine dehydrogenase, putative | chr5:1824066-1825833 REVERSEweakly similar to ( 130) FABG3_BRANA 3-oxoacyl-[acyl-carrier-protein] reductase 3, chloroplast precursor (EC 1.1.1.100) (3-ketoacyl-acyl carrier protein reductase 3) - Brassica napus (Rape)moderately similar to ( 319) loc_os11g43360 12011.m08171 protein…
		hv_10005	-1.39	MLOC_60224.3	CAGATGACAAATGTACGCGTTGAAAATAGAGTACATCTATTCATACTTAGGCCCTTCATT	very weakly similar to (90.1) AT5G10530 | Symbols: | lectin protein kinase, putative | chr5:3324978-3326933 REVERSEweakly similar to ( 146) loc_os12g41530 12012.m07934 protein protein kinase, putative no original description
		hv_41333	-1.393	MLOC_60990.1	GTGAGCCATCCGATCTAGATAGGCATATATCAGAAGGGTTGGATGCGTTTTGCTAAAAAA	weakly similar to ( 169) AT5G45910 | Symbols: | GDSL-motif lipase/hydrolase family protein | chr5:18620420-18622264 REVERSEvery weakly similar to (85.5) EST_HEVBR Esterase precursor (EC 3.1.1.-) (Early nodule-specific protein homolog) (Latex allergen Hev b 13) - Hevea brasiliensis (Para rubber tree)moderately similar to ( 261) loc_os07g44780 12007.m08699 protein esterase precursor, putative, expr…
		hv_40577	-1.395	AK361492	GCTACTACTCAAAGGTGTGTCATTTTATCAGACTAAAAAAGAAAGATAAGTAGTCATGGC	weakly similar to ( 127) AT2G39640 | Symbols: | glycosyl hydrolase family 17 protein | chr2:16525171-16527012 REVERSEmoderately similar to ( 285) loc_os07g35560 12007.m29208 protein hydrolase, hydrolyzing O-glycosyl compounds, putative, expressed no original description
		hv_07406	-1.42	MLOC_63679.1	GAAGCTGATAAGTAGCAGGAGTAGTAATTTGATTTTGTTGGTGTGTTTTAAATACGGCAA	very weakly similar to (86.3) KPRO_MAIZE Putative receptor protein kinase ZmPK1 precursor (EC 2.7.11.1) - Zea mays (Maize)very weakly similar to (86.7) loc_os03g30890 12003.m08346 protein S-locus-like receptor protein kinase, putative, expressed no original description
		hv_20986	-1.449	BQ766719	CAAGCATCACTCGGTTAAAATTTCACTTCTTCAGTTCATTGTTGTAATTCGGACACAAAT	very weakly similar to (96.7) loc_os04g05330 12004.m05833 protein retrotransposon protein, putative, unclassified no original description
		hv_04268	-1.47	AK375988	TTGCAATTGAGTTCAGATGTCAAATGGAAATGAGAATACCAATGGCAATGCAGCCTTTAT	weakly similar to ( 125) AT5G63140 | Symbols: ATPAP29, PAP29 | ATPAP29 (ARABIDOPSIS THALIANA PURPLE ACID PHOSPHATASE 29); acid phosphatase/ protein serine/threonine phosphatase | chr5:25328237-25329616 FORWARDweakly similar to ( 150) loc_os09g36290 12009.m060047 protein phosphatase DCR2, putative, expressed no original description
		hv_15424	-1.493	MLOC_74605.1	CAAAACCTCACCACCTTGTTCGGCAAACAGCAGCTCAGCATGACAGACATGGTTGCGCTC	moderately similar to ( 207) AT5G05340 | Symbols: | peroxidase, putative | chr5:1579142-1580819 REVERSEmoderately similar to ( 222) PER2_ORYSA Peroxidase 2 precursor (EC 1.11.1.7) - Oryza sativa (Rice)moderately similar to ( 254) loc_os07g48010 12007.m09016 protein peroxidase 2 precursor, putative, expressed no original description
		hv_04267	-1.498	AK375988	AACATTTTTGGCAATGATTCATCTGATTCGGCCAAGTCGATGGATGCAGCAATTGCTCCG	weakly similar to ( 125) AT5G63140 | Symbols: ATPAP29, PAP29 | ATPAP29 (ARABIDOPSIS THALIANA PURPLE ACID PHOSPHATASE 29); acid phosphatase/ protein serine/threonine phosphatase | chr5:25328237-25329616 FORWARDweakly similar to ( 153) loc_os09g36290 12009.m060047 protein phosphatase DCR2, putative, expressed no original description
		hv_08037	-1.579	MLOC_19923.1	TGACTCTCTTCGAATCGCACGCGATTTCTCGGTACGTGCTCCGCAAGTACGGAGGAACCA	weakly similar to ( 150) AT3G62760 | Symbols: ATGSTF13 | ATGSTF13; glutathione transferase | chr3:23217425-23218246 REVERSEweakly similar to ( 177) GSTH1_ORYSA Probable glutathione S-transferase GSTF1 (EC 2.5.1.18) (GST-I) - Oryza sativa (Rice)moderately similar to ( 206) loc_os05g05620 12005.m05089 protein glutathione S-transferase GSTF1, putative, expressed no original description
		hv_19969	-1.903	AK248244.1	GTGTGTGTGCTTCAACAGTAATTTGATTGAGCATGTGTAACACTTGTATTTGTTTGATGA	very weakly similar to (98.6) AT2G45180 | Symbols: | protease inhibitor/seed storage/lipid transfer protein (LTP) family protein | chr2:18626377-18626781 FORWARDvery weakly similar to (87.4) 14KD_DAUCA 14 kDa proline-rich protein DC2.15 precursor - Daucus carota (Carrot)weakly similar to ( 101) loc_os04g46830 12004.m101609 protein cortical cell-delineating protein precursor, putative, expressed n…
		hv_18834	-2.017		TTGAATACTCTGACATCAACCAGCTCCCGTATCTCCAAGTAGTTATCAAGGAGACACTCC	weakly similar to ( 144) AT2G45580 | Symbols: CYP76C3 | CYP76C3; electron carrier/ heme binding / iron ion binding / monooxygenase/ oxygen binding | chr2:18782388-18784286 REVERSEweakly similar to ( 137) C76A1_SOLME Cytochrome P450 76A1 (EC 1.14.-.-) (CYPLXXVIA1) (P-450EG8) (Fragment) - Solanum melongena (Eggplant) (Aubergine)moderately similar to ( 214) loc_os10g21050 12010.m05124 protein cytoch…
		hv_22692	-2.023	AK362756	GTGATGCAAACAGCATGCATTTCAGTCAACCACTCGTGTGTGCGTTATGTTCTATTTTTT	weakly similar to ( 127) AT3G57240 | Symbols: BG3 | BG3 (BETA-1,3-GLUCANASE 3); cellulase/ hydrolase, hydrolyzing O-glycosyl compounds | chr3:21181916-21183045 REVERSEmoderately similar to ( 209) E13C_HORVU Glucan endo-1,3-beta-glucosidase GIII precursor (EC 3.2.1.39) ((1->3)-beta-glucan endohydrolase GIII) ((1->3)-beta-glucanase isoenzyme GIII) (Beta-1,3-endoglucanase GIII) - Hordeum vulgare (Ba…
		hv_19264	-2.227	AK250631.1	TGAGGGCAATCTTGAATTCCCCATCGACATGACAAACATCAAGGCGATCATATCGGATAT	very weakly similar to (95.1) loc_os04g10160 12004.m06268 protein cytochrome P450 CYP99A1, putative, expressed no original description
		hv_04307	-2.314	MLOC_64838.2	GACGACCGTGATGTTTTTGCCTTCTTTTTGTTCGTTCCCAGTTTATTATTTCGTAGCCTT	moderately similar to ( 300) AT3G61880 | Symbols: CYP78A9 | CYP78A9 (CYTOCHROME P450 78A9); monooxygenase/ oxygen binding | chr3:22906114-22907890 REVERSEmoderately similar to ( 280) C78A3_SOYBN Cytochrome P450 78A3 (EC 1.14.-.-) - Glycine max (Soybean)moderately similar to ( 357) loc_os09g35940 12009.m06545 protein cytochrome P450 78A3, putative, expressed no original description
		hv_11424	-2.386	MLOC_74611.1	GTGGAATGGTGACTATAATCTACTTACTGGGATGTATTCTTGTGTGTGATATCGAAAAAT	weakly similar to ( 102) loc_os01g72140 12001.m13250 protein glutathione S-transferase, putative, expressed no original description
		hv_21838	-2.512	MLOC_44235.2	GCCATGTACACACTCTTCACTACTATGTATACTATACACACTCTTATCTTGGCCAAAAAA	weakly similar to ( 109) AT3G14690 | Symbols: CYP72A15 | CYP72A15; electron carrier/ heme binding / iron ion binding / monooxygenase/ oxygen binding | chr3:4937410-4939310 FORWARDvery weakly similar to (89.7) C72A1_CATRO Cytochrome P450 72A1 (EC 1.3.3.9) (CYPLXXII) (Secologanin synthase) (SLS) - Catharanthus roseus (Rosy periwinkle) (Madagascar periwinkle)weakly similar to ( 141) loc_os01g43774 1…
		hv_19263	-2.543	MLOC_1260.1	ATCATGGGAGGTTGTATTTATGTCGGTTTTGTTGAAACTTGTACATGGATCAATCACATC	weakly similar to ( 149) AT3G26210 | Symbols: CYP71B23 | CYP71B23; electron carrier/ heme binding / iron ion binding / monooxygenase/ oxygen binding | chr3:9593329-9595202 REVERSEmoderately similar to ( 242) C99A1_SORBI Cytochrome P450 CYP99A1 (EC 1.14.-.-) (Fragment) - Sorghum bicolor (Sorghum) (Sorghum vulgare)moderately similar to ( 270) loc_os04g10160 12004.m06268 protein cytochrome P450 CYP9…
		hv_11425	-2.579	MLOC_74611.1	GGATGTATTCTTGTGTGTGTCTGACATCGAAAAATATACGAGTGCTTAATATTGGAACTA	weakly similar to ( 191) AT3G09270 | Symbols: ATGSTU8 | ATGSTU8 (GLUTATHIONE S-TRANSFERASE TAU 8); glutathione transferase | chr3:2848407-2849226 REVERSEweakly similar to ( 198) GSTX3_TOBAC Probable glutathione S-transferase (EC 2.5.1.18) (Auxin-induced protein PCNT103) - Nicotiana tabacum (Common tobacco)moderately similar to ( 335) loc_os01g72140 12001.m13250 protein glutathione S-transferase, …
		hv_20125	-3.369		TAGATCCAGAATGCAGGAAAGATGGCAAAGTCAAGTTCTACCCTAGATCAGATGTATATA	weakly similar to ( 106) loc_os04g04914 12004.m05794 protein transposon protein, putative, unclassified no original description
		hv_02067	-4.234	BQ756546	GCACAGTTTTACTTGTATTTTATGTGTCCGGTCGAATCGAATAAATAAAGAGAGTGGTAT	weakly similar to ( 135) AT5G54160 | Symbols: ATOMT1, OMT1 | ATOMT1 (O-METHYLTRANSFERASE 1); caffeate O-methyltransferase/ myricetin 3'-O-methyltransferase/ quercetin 3-O-methyltransferase | chr5:21982075-21984167 FORWARDweakly similar to ( 160) COMT1_MAIZE Caffeic acid 3-O-methyltransferase (EC 2.1.1.68) (S-adenosysl-L-methionine:caffeic acid 3-O-methyltransferase) (COMT) (CAOMT) - Zea mays (Mai…
27	RNA
		hv_16816	3.537	MLOC_61774.1	GGTCCATGTAAATGTGTGGCAGTTGTTGGAGTCCAAATTTTGAATTATGACTAGAATTAT	weakly similar to ( 116) loc_os10g25230 12010.m05473 protein ZIM motif family protein, expressed no original description
		hv_24630	3.467	MLOC_66350.2	AAGGTTGCAAATACTACATCTGTGTACGTCGATGATGTTGCTGGCTTGTCTAGCTGCTTG	weakly similar to ( 102) AT2G46680 | Symbols: ATHB-7, ATHB7 | ATHB-7 (ARABIDOPSIS THALIANA HOMEOBOX 7); transcription activator/ transcription factor | chr2:19165777-19166773 REVERSEmoderately similar to ( 227) loc_os02g43330 12002.m09368 protein homeobox-leucine zipper protein ATHB-6, putative, expressed no original description
		hv_21017	3.129	MLOC_36501.1	CTATGTATAGGTCATGAGTGTGCTTATTGTGTTTGTTTTTAGTTGATGCTTTGTTTCGAG	very weakly similar to (97.4) loc_os04g39960 12004.m08980 protein hypothetical protein no original description
		hv_16814	2.948	MLOC_61774.1	GTTGTTGGAGTCAAAATTCTGAATTATGATGAGAAATTATTGCTGTCGCTGTTTCGAATC	very weakly similar to (97.8) loc_os10g25230 12010.m05473 protein ZIM motif family protein, expressed no original description
		hv_21261	2.928	MLOC_62844.2	ATAGCATTGTAGCAGGAAAAATAATCTGTCAACTGCGCCCCCAAATTCTTAATTGTTAAA	weakly similar to ( 137) AT5G57150 | Symbols: | basic helix-loop-helix (bHLH) family protein | chr5:23152361-23153293 FORWARDmoderately similar to ( 248) loc_os04g23550 12004.m101486 protein DNA binding like, putative, expressed no original description
		hv_39942	2.913	AK374826	CCGGCATTTTCTTGCAAAATGTGCACAATGCTCACGAGATTCTCCCACACAAATTAAAGA	very weakly similar to (82.0) AT5G50080 | Symbols: ERF110 | DNA binding / transcription factor | chr5:20365948-20366835 FORWARDweakly similar to ( 107) loc_os02g52670 12002.m10297 protein ethylene-responsive element binding protein 2, putative, expressed no original description
		hv_41944	2.792	AK367373	GTTTCATGGTGTCGGAGCTGGACTGGATAATATTGTACAGTGACGTGTTCCAGTCCAAAA	very weakly similar to ( 100) AT5G58900 | Symbols: | myb family transcription factor | chr5:23783275-23784667 REVERSEweakly similar to ( 128) loc_os01g64360 12001.m12550 protein DNA binding protein, putative, expressed no original description
		hv_16813	2.729	AK358832	ATGTGTGCCTTTGCTCAGAATTGATGATCAAATTGTTGCCCTTAATTACGATCGAAAAAA	weakly similar to ( 116) loc_os10g25230 12010.m05473 protein ZIM motif family protein, expressed no original description
		hv_45050	2.717	MLOC_5837.1	GGTTCTAGCTAAGCCATTGTATATAATTAGTTCTGCTGCTTGTTTCCATGAAGAAGAAAA	weakly similar to ( 148) loc_os06g49040 12006.m09430 protein transfactor-like protein, putative, expressed no original description
		hv_07632	2.573	MLOC_74977.5	CTGGGAATGTAAATTTGTAACTGCCCAATGTTCGAAATCCAATATAGATTTTTCTCGGAA	weakly similar to ( 103) AT5G43650 | Symbols: | basic helix-loop-helix (bHLH) family protein | chr5:17533310-17534758 REVERSEmoderately similar to ( 324) loc_os03g53020 12003.m10276 protein helix-loop-helix DNA-binding domain containing protein, expressed no original description
		hv_16811	2.568	AK358832	TGTGTGTCTTTGCTCTGAGTTAGTGATCAAATTGTTGCTCTTAATTACGATCGGAAAAAA	weakly similar to ( 121) loc_os10g25230 12010.m05473 protein ZIM motif family protein, expressed no original description
		hv_14220	1.909	AK249327.1	TAGATTGCAAGTGCTAGCTACACTAGTTTGAGACATCTCCATCTTGAACTGGAGGGAAGG	moderately similar to ( 303) AT1G75510 | Symbols: | transcription initiation factor IIF beta subunit (TFIIF-beta) family protein | chr1:28347254-28348629 REVERSEmoderately similar to ( 409) loc_os05g43450 12005.m08473 protein ATP binding protein, putative, expressed no original description
		hv_16714	1.85	MLOC_5590.3	GGAGTTGGTTCATTTTATGCACAAAAGTAATTGATGTGTAAAACAGAACCATGTTCATGG	weakly similar to ( 112) AT5G52660 | Symbols: | myb family transcription factor | chr5:21359423-21362037 REVERSEweakly similar to ( 187) loc_os05g07010 12005.m05227 protein myb-like DNA-binding domain containing protein, expressed no original description
		hv_39850	1.786	AK356695	ATATATTGAGTATACCCATTTGGCAAAGACCAATACACCTACTTATCATTTGTCACTCTC	weakly similar to ( 162) AT2G22540 | Symbols: SVP, AGL22 | SVP (SHORT VEGETATIVE PHASE); transcription factor/ translation repressor, nucleic acid binding | chr2:9580417-9583603 FORWARDmoderately similar to ( 277) MAD55_ORYSA MADS-box transcription factor 55 (OsMADS55) - Oryza sativa (Rice)moderately similar to ( 290) loc_os06g11330 12006.m05850 protein MADS-box transcription factor 22, putative,…
		hv_00377	1.676	MLOC_33219.1	GTGGAGGGAGCAGGTTGCTATTTATTATTCAGATAAACAAGAAGCAATACTCTACTATTT	weakly similar to ( 104) loc_os08g33710 12008.m07361 protein ribonuclease 3 precursor, putative, expressed no original description
		hv_01445	1.575	AK357982	CCAGGTGTAGTTTGTCCTGAACTAGCTGTATCAGACTCTTGCAAAGAGTTGCTTTTAGTC	weakly similar to ( 197) AT2G37060 | Symbols: NF-YB8 | NF-YB8 (NUCLEAR FACTOR Y, SUBUNIT B8); transcription factor | chr2:15576336-15577660 FORWARDmoderately similar to ( 270) NFYB3_ORYSA Nuclear transcription factor Y subunit B-3 (OsNF-YB-3) (Transcriptional activator HAP3B) - Oryza sativa (Rice)moderately similar to ( 270) loc_os05g38820 12005.m27881 protein nuclear transcription factor Y subun…
		hv_17008	1.492	MLOC_43080.2	AAGAACCGGCGGCTGCACATGAAAGGACTCTGCCTCAAGCTCTCATCCCTCATCCCCGCC	weakly similar to ( 117) loc_os01g01870 12001.m06830 protein helix-loop-helix DNA-binding domain containing protein, expressed no original description
		hv_41488	1.486	MLOC_34522.1	AGTACTGCAAGGTTTCAGATTCCCTGCATACTGTGTTGGTTTATGCAGTCTTATGATACT	weakly similar to ( 186) loc_os11g02480 12011.m04447 protein OsWRKY46 - Superfamily of rice TFs having WRKY and zinc finger domains, expressed no original description
		hv_24957	1.436	MLOC_6114.1	AACAGACTACACATATGCACCGTATCATGATGGCTTCCAGTGGAGGAAATATGGGCAGAA	weakly similar to ( 179) loc_os01g60490 12001.m12177 protein OsWRKY22 - Superfamily of rice TFs having WRKY and zinc finger domains, expressed no original description
		hv_17554	1.434	MLOC_64735.1	GCTCTGTACCCTCTTGTTTGCTTGCATACAAGTATAAAGAATAAATGAATATGCTCGGTT	weakly similar to ( 170) AT2G22750 | Symbols: | basic helix-loop-helix (bHLH) family protein | chr2:9672145-9673624 FORWARDmoderately similar to ( 446) loc_os03g51580 12003.m10136 protein symbiotic ammonium transporter, putative, expressed no original description
		hv_38487	1.287	MLOC_70190.1	TGCTCGTGGAGGAGGACTTCATGTCCTCCAAGAAAAATCACGAGGTTGAGGCGCTGGAGG	weakly similar to ( 163) AT1G80840 | Symbols: WRKY40, ATWRKY40 | WRKY40; transcription factor | chr1:30383834-30385356 FORWARDmoderately similar to ( 314) loc_os06g44010 12006.m08929 protein OsWRKY28 - Superfamily of rice TFs having WRKY and zinc finger domains, expressed no original description
		hv_20958	1.237	AK368254	GGGTAAGTGTTGGTCATTTAATTTTGCTGGTGAACATTTCTTTTCTTCTTCTGATCTTCA	weakly similar to ( 118) AT5G13330 | Symbols: Rap2.6L | Rap2.6L (related to AP2 6L); DNA binding / transcription factor | chr5:4272384-4274461 FORWARDvery weakly similar to (83.2) ERF1_ORYSA Ethylene-responsive transcription factor 1 (Ethylene-responsive element-binding factor 1) (EREBP-1) (OsEREBP1) - Oryza sativa (Rice)weakly similar to ( 189) loc_os04g32620 12004.m08360 protein DNA binding pro…
		hv_06549	1.197	MLOC_37446.1	TTGGGCAGTGGCAAGATCATAATATGAAGCCCAACAAGGGAATTAGGATTGTGATCTAAA	weakly similar to ( 152) AT3G46640 | Symbols: PCL1 | PCL1 (PHYTOCLOCK 1); DNA binding / transcription factor | chr3:17183248-17184219 FORWARDweakly similar to ( 168) loc_os01g74020 12001.m13429 protein ARR1 protein-like, putative, expressed no original description
		hv_00137	1.154	MLOC_39632.1	ACCTAAACCTAGGAGTATCGCTTAGCCAAGATCAGGTACGATAAAGAAGTCCTCGTCATC	weakly similar to ( 176) AT1G06040 | Symbols: STO | STO (SALT TOLERANCE); DNA binding / protein binding / transcription factor/ zinc ion binding | chr1:1828662-1829659 REVERSEmoderately similar to ( 296) loc_os02g39360 12002.m09024 protein salt tolerance-like protein, putative, expressed no original description
		hv_24949	1.145	MLOC_81131.1	ACTAGTGCTGCCTACTTAACCGTGTAATAAAAATACCCATGTGCCGTTTCCCTCAAAAAA	weakly similar to ( 134) AT5G64810 | Symbols: WRKY51, ATWRKY51 | WRKY51; transcription factor | chr5:25908415-25909687 FORWARDmoderately similar to ( 205) loc_os05g46020 12005.m08727 protein OsWRKY7 - Superfamily of rice TFs having WRKY and zinc finger domains, expressed no original description
		hv_44830	1.142	MLOC_18359.1	TGGTGTTGCTATGTAAGTGCACGGACTCGGATTTGAGAAATGTGAAACAAATTGTTTCTT	weakly similar to ( 125) AT5G23750 | Symbols: | remorin family protein | chr5:8010004-8011453 REVERSEweakly similar to ( 122) REMO_SOLTU Remorin (pp34) - Solanum tuberosum (Potato)weakly similar to ( 152) loc_os02g57840 12002.m33959 protein remorin, putative, expressed no original description
		hv_44643	1.127	MLOC_53526.1	GCTCTCCTCTCCGATTGGCAATGGACTTCAATTTCTGATATCAGAGGATAGATAATCTAG	moderately similar to ( 251) AT1G34370 | Symbols: STOP1 | STOP1 (sensitive to proton rhizotoxicity 1); nucleic acid binding / transcription factor/ zinc ion binding | chr1:12551449-12552501 FORWARDmoderately similar to ( 377) loc_os03g62230 12003.m11102 protein zinc finger protein, putative, expressed no original description
		hv_39072	1.122	MLOC_63743.1	GGGAGAGATATGCGTGGAATAAATATACTGCCACTCAGGTTACACTTTAAGACTAAAAAA	weakly similar to ( 119) NAC48_ORYSA NAC domain-containing protein 48 (ONAC048) - Oryza sativa (Rice)weakly similar to ( 124) loc_os05g34830 12005.m27596 protein NAC domain-containing protein 48, putative, expressed no original description
		hv_11941	1.116	MLOC_63532.1	AACACCTACGGATTTCGCAAGGTCGACCCGGACCTGTGGGAGTTCGCGCACGAGTCGTTC	weakly similar to ( 126) AT3G24520 | Symbols: AT-HSFC1, HSFC1 | AT-HSFC1; DNA binding / transcription factor | chr3:8941455-8942531 FORWARDweakly similar to ( 172) loc_os01g53220 12001.m11491 protein heat shock factor protein HSF30, putative, expressed no original description
		hv_21863	1.092	AK357816	TCGTCTTTGCAGAGCGAGCATGGATGATATAATGATGTCGCTTGCAAAATGAGATGGATC	moderately similar to ( 279) AT1G32640 | Symbols: ATMYC2, RD22BP1, JAI1, JIN1, MYC2, ZBF1 | MYC2; DNA binding / transcription activator/ transcription factor | chr1:11799042-11800913 REVERSEhighly similar to ( 619) loc_os10g42430 12010.m06996 protein transcription factor MYC7E, putative, expressed no original description
		hv_38219	1.089	MLOC_65101.1	TACTTCAAGAGCTTACCACCGTGCTATAGGAAGGGCTGAATAAGACTGAGATCGAAGAAA	moderately similar to ( 250) AT1G61110 | Symbols: anac025 | anac025 (Arabidopsis NAC domain containing protein 25); transcription factor | chr1:22516730-22518055 FORWARDmoderately similar to ( 233) NAC68_ORYSA NAC domain-containing protein 68 (ONAC068) - Oryza sativa (Rice)moderately similar to ( 451) loc_os03g21060 12003.m07513 protein NAC domain transcription factor, putative, expressed no orig…
		hv_24950	1.061	MLOC_12079.1	GCCGCTGGCCTACTGCAATTCTGAACCAAACCAGCTAATTCCGTTCTGCTTTTCATACAG	weakly similar to ( 139) AT5G26170 | Symbols: WRKY50, ATWRKY50 | WRKY50; transcription factor | chr5:9147176-9148128 REVERSEweakly similar to ( 165) loc_os01g09100 12001.m07534 protein OsWRKY10 - Superfamily of rice TFs having WRKY and zinc finger domains, expressed no original description
		hv_03635	1.053	AK357165	AGAGTACTAGCTCAAAGCATGCTTGAGAACATCATAATAGCGGCCGCTGCAAACTTCTTG	weakly similar to ( 105) HDAC_MAIZE Probable histone deacetylase (RPD3 homolog) - Zea mays (Maize)weakly similar to ( 114) loc_os02g12350 12002.m06483 protein histone deacetylase, putative, expressed no original description
		hv_40857	1.029	MLOC_37104.2	TGTACATGCTCTGGATGTCGTCGTAGCTGAGGTCCACGAACAGGTCGTTCCTGCCCTCAT	moderately similar to ( 261) AT1G01720 | Symbols: ATAF1, ANAC002 | ATAF1; transcription activator/ transcription factor | chr1:268471-269514 FORWARDmoderately similar to ( 300) NAC68_ORYSA NAC domain-containing protein 68 (ONAC068) - Oryza sativa (Rice)moderately similar to ( 411) loc_os03g60080 12003.m10901 protein NAC domain-containing protein 67, putative, expressed no original description
		hv_12514	1.017	AK373818	TATCCAAAGAATTACATTAAAAGGCGCTCTACAAACGATCTCTTGGGGCGAGCAAGCCGT	weakly similar to ( 129) loc_os03g08330 12003.m06342 protein ZIM motif family protein, expressed no original description
		hv_24129	1.017	AK376848	AGCTAATCGCCTAGCTACGAGCAGGTCGGTTAGAGCTAGCTAGCTGGTGATCACCACGCA	weakly similar to ( 113) AT1G28310 | Symbols: | Dof-type zinc finger domain-containing protein | chr1:9912534-9913685 REVERSEweakly similar to ( 107) PBF_MAIZE Dof zinc finger protein PBF (Prolamin box-binding factor) - Zea mays (Maize)weakly similar to ( 116) loc_os03g16850 12003.m07117 protein conserved hypothetical protein no original description
		hv_06333	0.996	MLOC_5109.1	CAATTTCTGGATTTCATCCTCCATCATCATGGACTGGTGCAGGCCTTTGATCTCATACTG	weakly similar to ( 115) loc_os01g52540 12001.m11427 protein B3 DNA binding domain containing protein, expressed no original description
		hv_38571	0.95	MLOC_71041.1	AACCAGGGGATAATGTGACAAAGGTTGGTGTGTATTTTGTGGAAAAAGGGAGGCCCTGAT	moderately similar to ( 264) AT4G38620 | Symbols: ATMYB4, MYB4 | MYB4; DNA binding / transcription factor | chr4:18053866-18054876 FORWARDmoderately similar to ( 272) MYB38_MAIZE Myb-related protein Zm38 - Zea mays (Maize)moderately similar to ( 375) loc_os05g35500 12005.m07780 protein mybHv5, putative, expressed no original description
		hv_11237	0.943	MLOC_7807.1	AGTTGTGTTGTCCTTTGTGCATCCGACTGACGAATAAAATGTGTGCGCAAGTTTTCTTTC	weakly similar to ( 132) loc_os03g04080 12003.m05940 protein expressed protein no original description
		hv_38563	0.92	MLOC_63743.1	TTTGAGTAGCTAGCTTAGCTCTCCTGCTCTACATATATCGTATCGAGCGAGGAGAAGGAT	weakly similar to ( 136) AT5G63790 | Symbols: ANAC102 | ANAC102 (ARABIDOPSIS NAC DOMAIN CONTAINING PROTEIN 102); transcription factor | chr5:25526887-25528013 REVERSEweakly similar to ( 145) NAC48_ORYSA NAC domain-containing protein 48 (ONAC048) - Oryza sativa (Rice)very weakly similar to (95.1) loc_os05g34310 12005.m07662 protein NAC domain-containing protein 94, putative, expressed no original …
		hv_44198	0.908	MLOC_52706.1	CGGTGAAATAGTCATTTTTTGTCACGATGGCTTTTGTGTCATGCGTGTGTATACTTTTTT	moderately similar to ( 215) AT5G18240 | Symbols: MYR1 | MYR1 (MYb-related protein 1); transcription factor | chr5:6028617-6030573 REVERSEmoderately similar to ( 291) loc_os07g48596 12007.m09071 protein MYR1, putative, expressed no original description
		hv_04868	0.888	MLOC_43080.2	TTTGCGAAATACAGCAACTCATCTCACTTCGCAACACAAGAATGAAGAGCAGGAGGCATG	weakly similar to ( 109) loc_os01g01870 12001.m06830 protein helix-loop-helix DNA-binding domain containing protein, expressed no original description
		hv_42321	0.886	MLOC_38289.3	ACGTAACGTCTTTGCTGGAACAGCTAGTTCTAGTTTGAGATAGAGGAGGTTCTACCACTG	weakly similar to ( 134) AT5G24930 | Symbols: ATCOL4, COL4 | zinc finger (B-box type) family protein | chr5:8589325-8590949 FORWARDmoderately similar to ( 306) loc_os02g08150 12002.m06161 protein CONSTANS-like protein CO7, putative, expressed no original description
		hv_22639	0.849	MLOC_39421.1	TCAAGTTCTGTTGGTACAAAAGCCATCGTGGCCAATCCAAATCCACCATTCCCCAAAAAA	weakly similar to ( 142) AT2G45050 | Symbols: | zinc finger (GATA type) family protein | chr2:18582958-18583845 FORWARDmoderately similar to ( 333) loc_os10g40810 12010.m06851 protein GATA transcription factor 9, putative, expressed no original description
		hv_07735	0.839	BM372056	ATCACACGCTCACCCATTGCAACATGTGAACAGCATGCATGTGAGTAGCAACCATTCATT	very weakly similar to (82.8) IAA14_ORYSA Auxin-responsive protein IAA14 (Indoleacetic acid-induced protein 14) - Oryza sativa (Rice)very weakly similar to (82.8) loc_os03g58350 12003.m10745 protein OsIAA14 - Auxin-responsive Aux/IAA gene family member, expressed no original description
		hv_03759	0.831	AK370364	CGTTGTGGCTGGGATTTAAGTTGAAATTGTGCACATTTGTTGTTAAATGAAGAATCAAGT	weakly similar to ( 140) AT3G28210 | Symbols: PMZ | PMZ; zinc ion binding | chr3:10520585-10521223 FORWARDmoderately similar to ( 226) loc_os09g21710 12009.m05378 protein AN1-type zinc finger protein 2B, putative, expressed no original description
		hv_04485	0.811	AK376100	AAACCAAAACCATCGACCGTCGCATCGGAGGAGAGGAACCGACTGAGCAGTCTGAGCTAG	weakly similar to ( 136) loc_os06g10780 12006.m05795 protein DNA binding protein, putative, expressed no original description
		hv_05374	0.807	MLOC_73300.1	TCTTTTCTTCTGGAAACTGGTTTGGTGCGGATTTGTGAACATATGAAGACCACATGGCGC	very weakly similar to (94.7) AT3G24520 | Symbols: AT-HSFC1, HSFC1 | AT-HSFC1; DNA binding / transcription factor | chr3:8941455-8942531 FORWARDweakly similar to ( 132) loc_os06g35960 12006.m08133 protein heat shock factor protein 3, putative, expressed no original description
		hv_18156	0.791	AK369681	TCAGTTTCCTCGTCAAATTGAACATATCCTATTTGGCACTAGAAGTATCTAGATATTTGG	weakly similar to ( 103) loc_os01g49830 12001.m11168 protein DNA-binding protein RAV1, putative, expressed no original description
		hv_19542	0.786	AK358936	TGAAGCTACAAACAACACAAGTCTACGTGGGTACTACTAGGTACGTATCCACGGCTTCAA	weakly similar to ( 114) AT2G46680 | Symbols: ATHB-7, ATHB7 | ATHB-7 (ARABIDOPSIS THALIANA HOMEOBOX 7); transcription activator/ transcription factor | chr2:19165777-19166773 REVERSEmoderately similar to ( 238) loc_os04g45810 12004.m09532 protein homeodomain-leucine zipper transcription factor TaHDZipI-1, putative, expressed no original description
		hv_36145	0.771	AK363330	AGCCTTGCCGTTACCAGATGAACAAAAATCAAAGTATCTACTAATCTGTTTAACTCCATA	weakly similar to ( 154) AT2G36270 | Symbols: ABI5, GIA1 | ABI5 (ABA INSENSITIVE 5); DNA binding / transcription activator/ transcription factor | chr2:15204980-15206571 REVERSEmoderately similar to ( 404) loc_os06g10880 12006.m091641 protein bZIP transcription factor family protein, expressed no original description
		hv_00851	0.758	MLOC_13504.3	TTTACAGGAGCTCTGATGGCTACACCTGTGCAGTGCCTCTTTTCCCGGAAAAATTTGATT	weakly similar to ( 169) AT3G16500 | Symbols: PAP1, IAA26 | PAP1 (PHYTOCHROME-ASSOCIATED PROTEIN 1); transcription factor | chr3:5612801-5614208 REVERSEmoderately similar to ( 344) IAA6_ORYSA Auxin-responsive protein IAA6 (Indoleacetic acid-induced protein 6) - Oryza sativa (Rice)moderately similar to ( 344) loc_os01g53880 12001.m43182 protein OsIAA6 - Auxin-responsive Aux/IAA gene family member,…
		hv_07674	0.751	MLOC_65033.1	GTCATGAACTAGCAGTACTGTGTAACATGAACATCAATGGAATTGGAAATCATTGGAATT	weakly similar to ( 145) ZFP1_WHEAT Zinc-finger protein 1 (WZF1) - Triticum aestivum (Wheat)weakly similar to ( 135) loc_os03g55540 12003.m10467 protein zinc-finger protein 1, putative, expressed no original description
		hv_39873	0.75	AK370672	ATTTCCCAGCAAAACTTGTAGAGGGGTTGTCTGGGTATGCAACAGAAGGCAACATATCCA	highly similar to ( 669) AT5G13480 | Symbols: FY | FY; protein binding | chr5:4326638-4331557 REVERSEvery weakly similar to (97.1) PF20_CHLRE Flagellar WD repeat protein PF20 - Chlamydomonas reinhardtiihighly similar to ( 560) loc_os01g72220 12001.m13257 protein WD-repeat protein 33, putative, expressed no original description
		hv_14371	0.73	MLOC_69611.1	GATATACTACAAGCCAAAAATGTATTCGAACCTATCCTGTAGCATGTGCCGGCGTGATTG	moderately similar to ( 223) AT5G46910 | Symbols: | transcription factor jumonji (jmj) family protein | chr5:19047780-19050880 FORWARDmoderately similar to ( 336) loc_os10g42690 12010.m07021 protein jmjC domain containing protein, expressed no original description
		hv_23406	0.721	MLOC_7439.1	CCCCTTTTGCTTGAGTTGGAGAGTAATATTCGTTCCATAGCATTTTCTCCAATCTGGGTG	very weakly similar to (84.0) AT5G22760 | Symbols: | PHD finger family protein | chr5:7571635-7577662 FORWARDweakly similar to ( 152) loc_os11g05130 12011.m04711 protein PHD-finger family protein, expressed no original description
		hv_46433	0.72	AK376059	GTGCTGCACTGCAAACGACATCCATTAAACTAGCCGTTTAAATGATCTCTTGCCTGTTTT	weakly similar to ( 110) AT1G15910 | Symbols: | XH/XS domain-containing protein / XS zinc finger domain-containing protein | chr1:5465951-5468723 FORWARDweakly similar to ( 183) loc_os12g38440 12012.m26940 protein transcription factor X1-like protein, putative, expressed no original description
		hv_41249	0.668	AK359310	GTGTATGTGAACTTTCCACATTATTCAATGCGGCTGTCCCATTTGCATTTGACCAAAAAA	weakly similar to ( 145) AT3G12630 | Symbols: | zinc finger (AN1-like) family protein | chr3:4012707-4013189 FORWARDmoderately similar to ( 207) ISAP1_ORYSA Multiple stress-responsive zinc-finger protein ISAP1 (Stress-associated protein 1) (OsISAP1) - Oryza sativa (Rice)moderately similar to ( 207) loc_os09g31200 12009.m22134 protein multiple stress-responsive zinc-finger protein ISAP1, putative,…
		hv_21862	0.666	MLOC_70409.1	TACTAGAGGGAAACCGAAACCCCAGGAGCCTCCCAAGACGATAAGCTTCAGCAACGCCGT	weakly similar to ( 176) AT2G46510 | Symbols: ATAIB | ATAIB (ABA-INDUCIBLE BHLH-TYPE TRANSCRIPTION FACTOR); DNA binding / transcription factor | chr2:19091187-19092887 REVERSEmoderately similar to ( 276) loc_os01g50940 12001.m11275 protein DNA binding protein, putative, expressed no original description
		hv_21146	0.651	BM097377	GACACCTTAGCTTAAAAATCCACCCCTTAATTGCAGATCCGACGGCCCAGATCTCTCCTG	weakly similar to ( 117) AT2G47620 | Symbols: ATSWI3A, CHB1 | ATSWI3A (SWITCH/SUCROSE NONFERMENTING 3A); DNA binding | chr2:19532034-19534251 FORWARDweakly similar to ( 164) loc_os04g40420 12004.m35048 protein ATSWI3A, putative, expressed no original description
		hv_08468	0.646	AK371941	AATTAAGCTACTCACCACTCTTCCTAGCTAAGCATCTTCTTGAGTTCTCCGTGGTGATCG	weakly similar to ( 108) AT1G25560 | Symbols: TEM1 | TEM1 (TEMPRANILLO 1); transcription factor | chr1:8981891-8982976 REVERSEweakly similar to ( 174) loc_os05g47650 12005.m08837 protein DNA-binding protein RAV1, putative, expressed no original description
		hv_38212	0.613	AK372208	CACTCTCGCATCACATGTGAGCCACCCTACAACAAGAAAGACAGAGAGGGGCAGAGTTAT	weakly similar to ( 106) AT5G13180 | Symbols: ANAC083 | ANAC083 (ARABIDOPSIS NAC DOMAIN CONTAINING PROTEIN 83); transcription factor | chr5:4196643-4197577 FORWARDvery weakly similar to (90.1) NAC68_ORYSA NAC domain-containing protein 68 (ONAC068) - Oryza sativa (Rice)weakly similar to ( 198) loc_os01g70110 12001.m13059 protein NAC domain-containing protein 68, putative, expressed no original des…
		hv_45969	0.613	MLOC_81119.1	GTTGGTGCATGAATTGTGGGCGAACAGTTTAAAAATAATGAATAAGGCTGTTCATAGTGG	weakly similar to ( 107) AT3G59080 | Symbols: | aspartyl protease family protein | chr3:21836812-21838419 FORWARDweakly similar to ( 120) loc_os01g52190 12001.m11393 protein aspartic proteinase nepenthesin-1 precursor, putative no original description
		hv_41777	0.6	MLOC_57434.2	TTGGGTGTCCGTGTAGTAGATAAGTTCTCTCTGCTTAGTTTTACAAGTTTCCCTTTTGTA	very weakly similar to (89.7) AT4G29080 | Symbols: PAP2, IAA27 | PAP2 (PHYTOCHROME-ASSOCIATED PROTEIN 2); transcription factor | chr4:14323665-14325213 REVERSEweakly similar to ( 132) IAA14_ORYSA Auxin-responsive protein IAA14 (Indoleacetic acid-induced protein 14) - Oryza sativa (Rice)weakly similar to ( 132) loc_os03g58350 12003.m10745 protein OsIAA14 - Auxin-responsive Aux/IAA gene family memb…
		hv_12053	0.598	AK249961.1	AACTAACAGCAAACATCCATCATCGATCGGTGACACTGGCAAACAGAGAAGCATCAAACG	weakly similar to ( 128) AT3G51880 | Symbols: HMGB1, NFD1 | HMGB1 (HIGH MOBILITY GROUP B 1); DNA binding / chromatin binding / structural constituent of chromatin / transcription factor | chr3:19247241-19248491 REVERSEweakly similar to ( 140) HMGL_IPONI HMG1/2-like protein - Ipomoea nil (Japanese morning glory) (Pharbitis nil)weakly similar to ( 180) loc_os09g37910 12009.m22188 protein HMG1/2-lik…
		hv_01470	0.584	AK362416	AATCGGGTGCGTTTCGGAAACTGAGGGGCAAGAAAAAGGTGAAGTGTTTGATGGATTATC	moderately similar to ( 258) AT1G08540 | Symbols: SIGB, SIG1, SIG2, SIGA, ATSIG1, ABC1, ATSIG2 | SIG2 (RNA POLYMERASE SIGMA SUBUNIT 2); DNA binding / DNA-directed RNA polymerase/ sigma factor/ transcription factor | chr1:2703461-2706696 FORWARDmoderately similar to ( 390) loc_os11g26160 12011.m06537 protein RNA polymerase sigma factor rpoD, putative, expressed no original description
		hv_11904	0.583	MLOC_64817.1	TTACTACGCACACGTACATCCATCGATCGATCGATCGATCTACGGGCGGCGAGTCATGGC	weakly similar to ( 153) AT4G37260 | Symbols: MYB73, ATMYB73 | MYB73 (MYB DOMAIN PROTEIN 73); DNA binding / transcription factor | chr4:17540602-17541564 FORWARDvery weakly similar to (80.1) MYB4_ORYSA Myb-related protein Myb4 (OsMyb4) (Transcription factor RLTR1) - Oryza sativa (Rice)weakly similar to ( 176) loc_os09g01960 12009.m03570 protein sucrose responsive element binding protein, putative…
		hv_07357	0.578	MLOC_6239.1	TTCAAGATCGTCCACTATTGTACTACTAATGCACATGGCGGTATGATGTCGCGATCGAGT	weakly similar to ( 176) AT2G36000 | Symbols: | mitochondrial transcription termination factor-related / mTERF-related | chr2:15117181-15118333 FORWARDmoderately similar to ( 353) loc_os03g24590 12003.m07804 protein mTERF-like protein, putative, expressed no original description
		hv_38483	0.574	MLOC_60890.1	ATTGGTCCCTCAAACACCACGCGCTGGAACGGACGTACGATGTTCACTTCCTTCCGGTTC	weakly similar to ( 161) AT1G80840 | Symbols: WRKY40, ATWRKY40 | WRKY40; transcription factor | chr1:30383834-30385356 FORWARDmoderately similar to ( 365) loc_os02g08440 12002.m33348 protein OsWRKY71 - Superfamily of rice TFs having WRKY and zinc finger domains, expressed no original description
		hv_19311	0.565	MLOC_81817.5	TCACCTTGTTTACCAGGCTTCAAAGATGAATCCGAATAAGCGACGTAAGGTGGAAAGCGA	very weakly similar to (84.0) AT1G32810 | Symbols: | protein binding / zinc ion binding | chr1:11881810-11885843 FORWARDmoderately similar to ( 220) loc_os04g14510 12004.m35254 protein PHD-finger family protein, expressed no original description
		hv_05122	0.553	AK354133	CAGCCCTGCCCTCTACTACACCTCTGTAATTGTAATCTTCCTATTTCATTTGATCTATAA	weakly similar to ( 189) AT4G11660 | Symbols: AT-HSFB2B, HSFB2B | AT-HSFB2B; transcription factor/ transcription repressor | chr4:7043006-7044227 FORWARDmoderately similar to ( 341) loc_os09g35790 12009.m060045 protein heat shock factor protein 7, putative, expressed no original description
		hv_16517	0.549	AK354565	TCTTAACGAGAACGCAGAGTCTCTTTTGAATCTTTGTGGCAGCGGACAGGCCTTCTTTAA	weakly similar to ( 114) loc_os05g03760 12005.m27532 protein zinc finger transcription factor-like protein, putative, expressed no original description
		hv_16653	0.549	AK368120	AACTTCTCCAGCTTCGTCCGGCAGCTCAACACGTAAGGCTTCCGCAAGGTCGACCCGGAC	weakly similar to ( 137) AT3G24520 | Symbols: AT-HSFC1, HSFC1 | AT-HSFC1; DNA binding / transcription factor | chr3:8941455-8942531 FORWARDweakly similar to ( 163) loc_os02g13800 12002.m06626 protein heat shock factor protein 1, putative, expressed no original description
		hv_11238	0.549	MLOC_7807.1	GTCTTCTCCTTTGTGCATGACTGAGGAATAAAATGTGTGCGCAAGTTTTCTTTCAAAAAA	weakly similar to ( 132) loc_os03g04080 12003.m05940 protein expressed protein no original description
		hv_41494	0.542	AK357816	ACACCGAGTGGTTCTTCCTCGTCTCCATGACCCAGTCCTTCCCCAACGGGATGGGCTTGC	weakly similar to ( 156) AT1G32640 | Symbols: ATMYC2, RD22BP1, JAI1, JIN1, MYC2, ZBF1 | MYC2; DNA binding / transcription activator/ transcription factor | chr1:11799042-11800913 REVERSEmoderately similar to ( 220) loc_os10g42430 12010.m06996 protein transcription factor MYC7E, putative, expressed no original description
		hv_22719	0.541		CACCAAATTTCCTTCCCACAAACACATAGTTAGTTAGAAGTTGATCTTCTATCATCTTGA	very weakly similar to ( 100) loc_os04g40450 12004.m09027 protein retrotransposon protein, putative, unclassified no original description
		hv_42296	0.536	MLOC_57021.1	TATTTTTCCTTTAGTAATTCCCAGGCCTTGACACCATCAGAAGCCGCAGAAACGTGGTAG	moderately similar to ( 220) AT5G24470 | Symbols: APRR5, PRR5 | APRR5 (ARABIDOPSIS PSEUDO-RESPONSE REGULATOR 5); transcription regulator/ two-component response regulator | chr5:8356204-8358873 REVERSEhighly similar to ( 645) PRR95_ORYSA Two-component response regulator-like PRR95 (Pseudo-response regulator 95) (OsPRR95) - Oryza sativa (Rice)highly similar to ( 645) loc_os09g36220 12009.m06571 pr…
		hv_10716	0.535	MLOC_24530.1	AATGACAAGCTACAGTCATCATCTAAAATTTGTCCTTTGTCTAGTCCTCCGAAGGCGGCG	weakly similar to ( 149) loc_os01g58420 12001.m11985 protein ethylene-responsive transcription factor 4, putative, expressed no original description
		hv_24776	0.535	MLOC_76165.1	GTTCCCCCACCCTTTTGTTTATGGTATGCCGTGTAGTGTAGCTAGTGTTGCTGATCTTTA	weakly similar to ( 138) loc_os02g55320 12002.m10558 protein two-component response regulator ARR18, putative, expressed no original description
		hv_01334	0.528	MLOC_66580.1	CAGTCTAGATGTTGTGCCTGGTGCTATTGGAGATATAACAGGATTAGAAGCATCTACAAA	very weakly similar to (85.9) loc_os08g45110 12008.m08481 protein dehydration-responsive element-binding protein 2D, putative, expressed no original description
		hv_07726	0.528	AK370302	AAATATAAACGAGCATGGCTCCTTCAGCAGAACCTCCATCAGAATCTGGTGACCTTGTCA	weakly similar to ( 147) AT2G27580 | Symbols: | zinc finger (AN1-like) family protein | chr2:11776640-11777131 REVERSEweakly similar to ( 135) ISAP1_ORYSA Multiple stress-responsive zinc-finger protein ISAP1 (Stress-associated protein 1) (OsISAP1) - Oryza sativa (Rice)moderately similar to ( 266) loc_os03g57890 12003.m34942 protein zinc finger A20 and AN1 domains-containing protein, putative, exp…
		hv_27479	0.526	MLOC_10364.1	TTGTACTGTGGCTCGTAATAATACCGAAAGACCGGACCATGAAATGTTGCTGTTAAAAAA	very weakly similar to (89.7) loc_os06g37450 12006.m08280 protein GATA zinc finger family protein, expressed no original description
		hv_24539	0.495	MLOC_13019.2	GTAATGCTGCTGCAGTGTAAATTATGGCCGTCTATGTATGCGTAGAGCAATTTGACAGCG	weakly similar to ( 191) AT5G52260 | Symbols: AtMYB19 | AtMYB19 (myb domain protein 19); DNA binding / transcription factor | chr5:21220165-21221223 FORWARDweakly similar to ( 166) MYB3_HORVU Myb-related protein Hv33 - Hordeum vulgare (Barley)moderately similar to ( 363) loc_os02g42850 12002.m09320 protein transcription factor LAF1, putative, expressed no original description
		hv_32856	0.495	MLOC_12524.2	AGATGGTGCGTTTACTTGCATTACAGCCTTGAACTTGCCTCCTCTTCATCTGTCCAAGAA	weakly similar to ( 152) loc_os04g08410 12004.m06129 protein expressed protein no original description
		hv_32856	0.495	MLOC_12524.2	AGATGGTGCGTTTACTTGCATTACAGCCTTGAACTTGCCTCCTCTTCATCTGTCCAAGAA	weakly similar to ( 152) loc_os04g08410 12004.m06129 protein expressed protein no original description
		hv_12886	0.492	AK376053	CACCGTCGGCGACTTCGCCACGGAGACGCTCACGCTCGGCGACTCCGCGCCGGTCTCAAC	weakly similar to ( 164) AT1G25510 | Symbols: | aspartyl protease family protein | chr1:8959372-8960823 REVERSEmoderately similar to ( 228) loc_os01g04710 12001.m42852 protein aspartic proteinase nepenthesin-1 precursor, putative, expressed no original description
		hv_02691	0.49	MLOC_60108.1	TGAGATGATGTATTTAGGTATGATCTTGTGACCCTATGAGGCGCTATGAAATAATCATTT	moderately similar to ( 209) AT2G33620 | Symbols: | DNA-binding family protein / AT-hook protein 1 (AHP1) | chr2:14234749-14236563 FORWARDmoderately similar to ( 316) loc_os08g40150 12008.m26527 protein AT-hook protein 1, putative, expressed no original description
		hv_22816	0.485		TAAGGATCACCTGGTTGTCGAGGAGACGATACTTTGAGTATGCAGATACTGTCATTTCGC	weakly similar to ( 116) loc_os03g06110 12003.m06133 protein retrotransposon protein, putative, unclassified no original description
		hv_19953	0.477	AK371953	AAGAAGTACGTCTACTTGGGGCTGTTCGATACCGAGGAGGAAGCTGCCAGGTCGTACGAC	moderately similar to ( 246) AT4G36920 | Symbols: AP2, FLO2, FL1 | AP2 (APETALA 2); transcription factor | chr4:17400998-17403140 FORWARDweakly similar to ( 122) BBM2_BRANA Protein BABY BOOM 2 (BnBBM2) - Brassica napus (Rape)moderately similar to ( 278) loc_os04g55560 12004.m35488 protein AP2 domain containing protein, expressed no original description
		hv_01015	0.476	AK368979	GAAAAAATGGAGGAGAGAAATCAACAAGTGTTAACGACCAACGAGCTGGCTAGCCATCCA	very weakly similar to ( 100) loc_os07g32510 12007.m07514 protein expressed protein no original description
		hv_08042	0.471	MLOC_16126.1	AGACTGCTTGGTTGTTACTTCCATATCGGAGGCATGTTTAAAAACCAGCTCCAGGAGCTT	very weakly similar to (89.4) AT2G28380 | Symbols: DRB2 | DRB2 (DSRNA-BINDING PROTEIN 2); double-stranded RNA binding | chr2:12134098-12135915 REVERSEvery weakly similar to (92.0) loc_os05g05790 12005.m05106 protein double-stranded RNA binding motif family protein, expressed no original description
		hv_24164	0.469	MLOC_61417.2	TGCTGGTGATATCCTTGTATTCCTCACTGGAGTAAGAGGAGATTGAGGATGCATGTACGA	weakly similar to ( 152) AT3G62310 | Symbols: | RNA helicase, putative | chr3:23057516-23060561 REVERSEweakly similar to ( 183) loc_os03g19960 12003.m07409 protein pre-mRNA-splicing factor ATP-dependent RNA helicase, putative, expressed no original description
		hv_04788	0.46	MLOC_12320.2	AAATGTGCATTTCCTCACAAAGGTTGCCGGACTGGAGATATCTTACATTGCTCAAAGGCC	very weakly similar to (81.3) AT5G64950 | Symbols: | mitochondrial transcription termination factor-related / mTERF-related | chr5:25953887-25955062 FORWARDweakly similar to ( 193) loc_os06g12080 12006.m05925 protein mTERF family protein, expressed no original description
		hv_36616	0.453	MLOC_71411.1	CAATAAAAATAGCAAACAACGATCACGACGACATGAGCTTCAAGCCATTGTCCGGCATTC	weakly similar to ( 171) AT2G36930 | Symbols: | zinc finger (C2H2 type) family protein | chr2:15510002-15511347 REVERSEmoderately similar to ( 229) loc_os08g45040 12008.m080242 protein zinc finger protein 593, putative, expressed no original description
		hv_04186	0.437	AK362539	TAAAGTTGGTGATCGCATTGATGTCAAGCTTATTGAGATAAATGACAAGGGTCAACTTCG	highly similar to ( 846) AT3G03710 | Symbols: RIF10 | RIF10 (resistant to inhibition with FSM 10); 3'-5'-exoribonuclease/ RNA binding / nucleic acid binding / polyribonucleotide nucleotidyltransferase | chr3:919542-924906 FORWARDnearly identical (1048) loc_os07g07310 12007.m079617 protein polynucleotide phosphorylase, putative, expressed no original description
		hv_01616	0.424	AK369021	TTCTGACATTATTGTTCTCAGTGATAGGTCTTGGCTATTACATGCTAGTAGACACAGCTT	moderately similar to ( 251) AT3G11960 | Symbols: | cleavage and polyadenylation specificity factor (CPSF) A subunit C-terminal domain-containing protein | chr3:3786431-3793160 FORWARDmoderately similar to ( 406) loc_os07g10390 12007.m05494 protein nucleic acid binding protein, putative, expressed no original description
		hv_13931	0.416	MLOC_60698.3	TGATCTTTGTTTGAAAAGGAGGTCACAGACATGTAGTTCTGAAGTGACAACAAGCACTAC	weakly similar to ( 115) AT1G61140 | Symbols: EDA16 | EDA16 (embryo sac development arrest 16); ATP binding / DNA binding / helicase/ nucleic acid binding / protein binding / zinc ion binding | chr1:22535038-22539756 REVERSEmoderately similar to ( 203) loc_os01g57110 12001.m42732 protein ATP binding protein, putative, expressed no original description
		hv_22797	0.4	AK373161	GTGATCTTGTTTCACTGCATTGTACATTAACAAATGAGACATTGCATATACTTAATGGGG	moderately similar to ( 251) AT1G01510 | Symbols: AN | AN (ANGUSTIFOLIA); protein binding | chr1:187235-189836 FORWARDmoderately similar to ( 315) loc_os10g38900 12010.m06657 protein angustifolia, putative, expressed no original description
		hv_19018	0.399	MLOC_24802.1	TTCAAGTGTACCAAAAAGTCCTTTGTTGGTAAGGAATCAAATGCTGGAGAATTCATTTCT	moderately similar to ( 217) ATCG00040 | Symbols: MATK | Encodes a maturase located in the trnK intron in the chloroplast genome. | chrC:2056-3636 REVERSEmoderately similar to ( 468) MATK_HORVU Maturase K (Intron maturase) - Hordeum vulgare (Barley)moderately similar to ( 396) loc_osp1g00120 11562.m00106 protein maturase no original description
		hv_40290	0.398	MLOC_60374.1	TTAAAACGACCGATGAAACTGACATAGTAGTCATAACCAACTGCGAAGAGGCGCTTGAAG	weakly similar to ( 137) AT3G02790 | Symbols: | zinc finger (C2H2 type) family protein | chr3:604926-605243 FORWARDweakly similar to ( 182) loc_os06g49490 12006.m09473 protein expressed protein no original description
		hv_15551	0.395	AK249302.1	ATAGAACTCATCTGGGTTCTTGAATGATGCCTTCTCCTTCAGGTTCCTGATGAAGTCCTC	moderately similar to ( 281) AT3G60360 | Symbols: EDA14, UTP11 | EDA14 (EMBRYO SAC DEVELOPMENT ARREST 14) | chr3:22312477-22314002 REVERSEmoderately similar to ( 366) UTP11_ORYSA Probable U3 small nucleolar RNA-associated protein 11 (U3 snoRNA-associated protein 11) - Oryza sativa (Rice)moderately similar to ( 366) loc_os01g59500 12001.m43430 protein U3 small nucleolar RNA-associated protein 11, …
		hv_38214	0.39	AK361879	CATCTTCGGTTTGTCAAATTGTTGTACTTCTTGGTGTACAAAGAAATTGACACTACTTCA	weakly similar to ( 147) loc_os09g12380 12009.m04501 protein no apical meristem protein, expressed no original description
		hv_26989	0.364	CB875103	CATGTGCTGCCTATGGTTATCGCCGCTAGTTTCAACATCTCCTTGGTTTCAACCAAAAAA	weakly similar to ( 108) loc_os02g05880 12002.m05936 protein RNA polymerase Rpb1, domain 2 family protein, expressed no original description
		hv_02496	0.363	AK359310	ATCAAAGGGAAGAAAGAAAAAGAGTGGGTTGTGCTTGAGATTTCGCCGGATAGCATCCTG	weakly similar to ( 145) AT3G12630 | Symbols: | zinc finger (AN1-like) family protein | chr3:4012707-4013189 FORWARDweakly similar to ( 194) ISAP1_ORYSA Multiple stress-responsive zinc-finger protein ISAP1 (Stress-associated protein 1) (OsISAP1) - Oryza sativa (Rice)moderately similar to ( 205) loc_os08g39450 12008.m07926 protein multiple stress-responsive zinc-finger protein ISAP1, putative, exp…
		hv_05958	0.362	MLOC_61346.2	AGATAGGTGGCGCTGAAAGGCAGATACGAATAGATCGCTTCAATGCCAAGACTTCTACTA	moderately similar to ( 386) AT2G25170 | Symbols: PKL, GYM, CHD3, CHR6, SSL2 | PKL (PICKLE); ATPase/ DNA binding / DNA helicase | chr2:10714411-10723763 FORWARDmoderately similar to ( 223) ISW2_ORYSA Probable chromatin remodelling complex ATPase chain (EC 3.6.1.-) (ISW2-like) (Sucrose nonfermenting protein 2 homolog) - Oryza sativa (Rice)moderately similar to ( 481) loc_os06g08480 12006.m05567 pr…
		hv_06482	0.361	MLOC_57482.2	TATATCAGAATTTTGGTTCCTTGTCCAAACTGCTGCTAGAGATGCTAAGTCTGATCGTGT	weakly similar to ( 110) AT4G23540 | Symbols: | binding | chr4:12280547-12286420 REVERSEweakly similar to ( 176) loc_os01g72780 12001.m13311 protein expressed protein no original description
		hv_38593	0.361	AK373421	ATAGATAACTTGCTGACGAAGACGGTAGACGATAGATGGATGGATAACTGGGCGATGAGA	weakly similar to ( 135) AT4G39260 | Symbols: CCR1, ATGRP8, GRP8 | GR-RBP8; RNA binding / nucleic acid binding / nucleotide binding | chr4:18274166-18274958 REVERSEweakly similar to ( 136) GRP1_DAUCA Glycine-rich RNA-binding protein - Daucus carota (Carrot)weakly similar to ( 144) loc_os03g46770 12003.m34905 protein glycine-rich RNA-binding protein 2, putative, expressed no original description
		hv_39366	0.354	MLOC_72117.1	CTGTAGCGACTCATAATCCTCGTAGCTAATATATGGAAAGAGTACATTATTACGCAAAAA	moderately similar to ( 243) AT5G52510 | Symbols: | scarecrow-like transcription factor 8 (SCL8) | chr5:21307196-21309118 FORWARDweakly similar to ( 188) CIGR2_ORYSA Chitin-inducible gibberellin-responsive protein 2 - Oryza sativa (Rice)moderately similar to ( 435) loc_os04g49110 12004.m09846 protein chitin-inducible gibberellin-responsive protein 2, putative, expressed no original description
		hv_23082	0.343	MLOC_70132.2	TATGCTGAACAGACCACTGATGATGGGTATGAATATAAATTCTCTGCTTTCGGAGCCAAA	very weakly similar to (97.4) loc_os10g36810 12010.m06486 protein plus-3 domain containing protein, expressed no original description
		hv_24157	0.326	AK373995	TATTCTGAACCTGGAAAGACGATTGCTGTTTATCGAAGGTCAAATTTAAGTAAGCACAAA	very weakly similar to (94.0) loc_os03g19340 12003.m07351 protein nucleotide binding protein, putative, expressed no original description
		hv_42266	0.275	AK360582	CATATGTATGTTAGAAGCTGCAGTGACCACTGATGAGTGTACTTCATTTGTCAACCAGCA	highly similar to ( 813) AT1G10170 | Symbols: ATNFXL1 | ATNFXL1 (ARABIDOPSIS THALIANA NF-X-LIKE 1); protein binding / transcription factor/ zinc ion binding | chr1:3333925-3337491 REVERSEnearly identical (1150) loc_os06g14190 12006.m06134 protein transcriptional repressor NF-X1, putative, expressed no original description
		hv_00136	0.255	MLOC_57879.1	TACTACTCCAGTCACACCAAAGCTACAACGAGCAAAGATTACACTAGTGATGGACCGATC	weakly similar to ( 112) loc_os06g49880 12006.m32190 protein salt tolerance-like protein, putative, expressed no original description
		hv_12495	-0.291	AK358857	GTATTTTATTGTGCTTGTTACTCCTGGAAAATTGCGTCCAAAGCAGTAAGTTGTGTCTGT	weakly similar to ( 182) AT4G20280 | Symbols: TAF11 | TAF11 (TBP-ASSOCIATED FACTOR 11); DNA binding / RNA polymerase II transcription factor/ transcription initiation factor | chr4:10953792-10954664 FORWARDmoderately similar to ( 226) loc_os01g48810 12001.m11070 protein transcription initiation factor TFIID subunit 11, putative, expressed no original description
		hv_17220	-0.292	AK358309	TGTTTCATAGTTTCACTGCTGTAGCCTGTACGAGTATCAATGGTCGACAACAAAGCGTAC	weakly similar to ( 186) AT1G01510 | Symbols: AN | AN (ANGUSTIFOLIA); protein binding | chr1:187235-189836 FORWARDmoderately similar to ( 254) loc_os10g38900 12010.m06657 protein angustifolia, putative, expressed no original description
		hv_04606	-0.306	AK371991	AATTCGTTTAACTGTGTGCTGGTTGTCCGTTGATGTTTGTCTGCTAGATATCCTGGGCTG	weakly similar to ( 187) loc_os06g12100 12006.m05927 protein mTERF family protein, expressed no original description
		hv_00986	-0.314	MLOC_44064.1	ATGCGTAACTCTAAGCTTATTTTTAGCCCTGCCATCTTTTCTCATACAGGATGAATATTT	weakly similar to ( 111) AT1G65260 | Symbols: PTAC4 | PTAC4 (PLASTID TRANSCRIPTIONALLY ACTIVE4) | chr1:24236329-24240428 FORWARDweakly similar to ( 142) IM30_ORYSA Probable membrane-associated 30 kDa protein, chloroplast precursor - Oryza sativa (Rice)weakly similar to ( 142) loc_os01g67000 12001.m12805 protein membrane-associated 30 kDa protein, chloroplast precursor, putative, expressed no orig…
		hv_21628	-0.331	AK372619	AGCGTATTATTATCTGTGGGGATCAACAAAGATTTTTCCAGGAGCATTATCTTCATTGTT	weakly similar to ( 194) AT5G08520 | Symbols: | myb family transcription factor | chr5:2755470-2757741 REVERSEmoderately similar to ( 263) loc_os04g58020 12004.m10684 protein DNA binding protein, putative, expressed no original description
		hv_04147	-0.337	AV929359	TGGAGCATGTTTTAAGGGGTACCAAACACGGCCAGGATGATTACCTTTGTTTCTCACTTC	weakly similar to ( 138) AT4G28610 | Symbols: PHR1, AtPHR1 | PHR1 (PHOSPHATE STARVATION RESPONSE 1); transcription factor | chr4:14133164-14134951 REVERSEmoderately similar to ( 239) loc_os07g25710 12007.m28972 protein CDPK substrate protein 1, putative, expressed no original description
		hv_08719	-0.343	MLOC_32747.1	TTCTGGGCCCTAAATATGCAGTAGTCACTGTCGAGCTTATCCTATGTAAACTTTGAACCT	weakly similar to ( 135) loc_os07g45250 12007.m08745 protein SWIM zinc finger family protein no original description
		hv_42211	-0.352	MLOC_54829.2	AAATGGCTCTTTACATGATAGATGGTCAGGCCATCCACTTTCATAAGCTTCAGAACGCCC	weakly similar to ( 149) AT3G13040 | Symbols: | myb family transcription factor | chr3:4172415-4174456 REVERSEweakly similar to ( 198) loc_os06g49040 12006.m09430 protein transfactor-like protein, putative, expressed no original description
		hv_05465	-0.354	AK249552.1	GTACATGTCCAACTGCTCACTTCTAGCTTCAATGCGATTAACTCTGTCGAACTTCTTGCC	moderately similar to ( 202) AT3G59600 | Symbols: NRPB8B, NRPD8B, NRPE8B | NRPB8B; DNA-directed RNA polymerase | chr3:22016629-22017923 FORWARDmoderately similar to ( 255) loc_os06g48230 12006.m091774 protein DNA-directed RNA polymerases I, II, and III 17.1 kDa polypeptide, putative, expressed no original description
		hv_05739	-0.354	MLOC_67455.2	CACAGATGTTATCCGCTCGTTTTATCTACTTGGTAGAATCAATTTTTTGCTATTCTCTGT	very weakly similar to (85.1) MFP1_TOBAC MAR-binding filament-like protein 1-1 - Nicotiana tabacum (Common tobacco)weakly similar to ( 171) loc_os01g08510 12001.m07476 protein MAR binding filament-like protein 1, putative, expressed no original description
		hv_04365	-0.356	AK365783	GTGAAGTCTGGTGAAGGAAAGCATTTGGTTTTACCTGTATTGTCTTGACTAAATTGACTA	moderately similar to ( 310) AT2G40650 | Symbols: | pre-mRNA splicing factor PRP38 family protein | chr2:16963588-16965596 REVERSEmoderately similar to ( 340) loc_os09g01630 12009.m059929 protein pre-mRNA processing factor, putative, expressed no original description
		hv_03596	-0.357	MLOC_32627.1	TTGAATAGCGCAATTGTTTATACAAAGCCTCTCATATATGAGTGTGGCCCATCGTGCAGG	weakly similar to ( 140) AT2G35160 | Symbols: SUVH5, SGD9 | SUVH5 (SU(VAR)3-9 HOMOLOG 5); histone methyltransferase | chr2:14823562-14825946 FORWARDweakly similar to ( 190) loc_os09g19830 12009.m05190 protein YDG/SRA domain containing protein, expressed no original description
		hv_07303	-0.358	MLOC_52114.5	TATACTCTCAACTGATGCTAAGCCCAGGTTAAAATGGACTCCAGAGCTACATGATCGTTT	very weakly similar to ( 100) AT3G04030 | Symbols: | myb family transcription factor | chr3:1042920-1044574 REVERSEweakly similar to ( 147) loc_os03g20900 12003.m07498 protein transfactor-like, putative, expressed no original description
		hv_40877	-0.361	AK252991.1	GTATATTGTACTGTATAATATAGAGTACTAGATTGACTAATGGGTTGTGCCTTTCCGTGA	moderately similar to ( 229) AT3G52380 | Symbols: CP33, PDE322 | CP33; RNA binding | chr3:19421619-19422855 FORWARDmoderately similar to ( 205) ROC5_NICSY 33 kDa ribonucleoprotein, chloroplast precursor - Nicotiana sylvestris (Wood tobacco)moderately similar to ( 347) loc_os07g06450 12007.m05106 protein ribonucleoprotein, chloroplast precursor, putative, expressed no original description
		hv_22332	-0.362	AK250903.1	CAAGCATAATATCCATGACCTAAGTGTTGTTCTCTTGTCACTGCTCTACTTTCAGGGCGT	very weakly similar to (82.0) AT1G11650 | Symbols: ATRBP45B, RBP45B | RNA-binding protein 45 (RBP45), putative | chr1:3914895-3917301 FORWARDweakly similar to ( 120) loc_os07g33330 12007.m07594 protein RNA-binding post-transcriptional regulator csx1, putative no original description
		hv_36550	-0.365	AK250450.1	CCGCTGTTGGCTTGCTGTTAATTGTTGGCCGTCTTGTGTTCTCCTTTCACTTTCAAAAAA	weakly similar to ( 101) loc_os04g47690 12004.m35419 protein HMG1/2-like protein, putative, expressed no original description
		hv_46644	-0.367	AK377104	CTCCACGAAGATATGTAGATACAGTTCAAGTGTAGAAGTATCTGGTATTTACCAAATCAA	moderately similar to ( 222) AT3G20930 | Symbols: | RNA recognition motif (RRM)-containing protein | chr3:7331739-7333749 FORWARDmoderately similar to ( 279) loc_os02g49820 12002.m10016 protein RNA recognition motif family protein, expressed no original description
		hv_42334	-0.369	MLOC_6027.1	CGCGACAAGTTCCATTTGCTGAAACATATGAAATGGTTAAAGTTCTGGTTCTGTTGCCAA	weakly similar to ( 150) loc_os06g12100 12006.m05927 protein mTERF family protein, expressed no original description
		hv_02953	-0.371	AK364135	AACCTCCCATTTACCCGGCCAAAGCGTATACACGCAGAGATTATAGCTATGTGTGTATGT	weakly similar to ( 107) loc_os02g51280 12002.m10162 protein TCP-domain protein, putative, expressed no original description
		hv_22635	-0.401	MLOC_5120.2	GTATTCCCTCAGTTCACAAATAGGAGTATAAGATGTTCTAACTTTTTTCTGCATCAGATG	moderately similar to ( 239) AT3G01410 | Symbols: | RNase H domain-containing protein | chr3:153650-155439 REVERSEmoderately similar to ( 442) loc_os10g32060 12010.m06054 protein retrotransposon protein, putative, Ty3-gypsy subclass, expressed no original description
		hv_20745	-0.403	AV835604	CATACCAAGAAAGGAGCAGGAAACAGTTGCTTGTTGAATCTCCCCTCACCTCCCTTTTTT	weakly similar to ( 105) AT4G17570 | Symbols: | zinc finger (GATA type) family protein | chr4:9784329-9786974 REVERSEweakly similar to ( 108) loc_os04g46020 12004.m35399 protein GATA transcription factor 29, putative, expressed no original description
		hv_31527	-0.417	MLOC_52267.1	AGGAAGATGCTGAAGTTGTCCCTCCCAAGATGCTACCAGTAACTGCATTTTTGGAAATGC	very weakly similar to (85.5) loc_os06g22550 12006.m06909 protein nucleotide binding protein, putative, expressed no original description
		hv_20517	-0.419	MLOC_39251.1	TAGGATTTGAGTAGGTGGAGGATGTGAGTACTTATTTCTGGGATGTTCATGTCTGCTTGG	weakly similar to ( 156) loc_os04g53170 12004.m10208 protein bromodomain containing protein, expressed no original description
		hv_05510	-0.421	MLOC_70826.1	GGATTTGGCTGCTAGCGTGTGTGTAGATTGTGCAGGTGTATATATGTATATTTATTATTT	weakly similar to ( 187) AT1G15910 | Symbols: | XH/XS domain-containing protein / XS zinc finger domain-containing protein | chr1:5465951-5468723 FORWARDmoderately similar to ( 286) loc_os01g05470 12001.m07179 protein transcription factor X1, putative, expressed no original description
		hv_05774	-0.422	AV836107	ATTTTGGGTTGAAGGAGACCAAGTTCATCACTGCTCATGACTCCAACATTTCATGCATGA	moderately similar to ( 234) AT3G56440 | Symbols: ATATG18D | AtATG18d | chr3:20926874-20928797 FORWARDmoderately similar to ( 251) loc_os01g07400 12001.m150492 protein WD-repeat domain phosphoinositide-interacting protein 3, putative, expressed no original description
		hv_22193	-0.422	AK356209	TTAGCATCAAGCACCTTTCCTTGTTCGCTGAACAGGTTCTCAAGCGTTGAGTTGTCAACA	moderately similar to ( 253) AT2G37220 | Symbols: | 29 kDa ribonucleoprotein, chloroplast, putative / RNA-binding protein cp29, putative | chr2:15634980-15636331 REVERSEmoderately similar to ( 256) ROC1_NICSY 29 kDa ribonucleoprotein A, chloroplast precursor (CP29A) - Nicotiana sylvestris (Wood tobacco)moderately similar to ( 328) loc_os07g43810 12007.m08606 protein ribonucleoprotein A, chloropla…
		hv_10991	-0.423	MLOC_11220.1	ATGTCTTAACTCAGTGTAGATGTGGACTTTGACGAGCCTGCGTTTGCTCATATCAAAAAA	weakly similar to ( 194) AT4G14660 | Symbols: NRPE7 | NRPE7; DNA-directed RNA polymerase | chr4:8406500-8407036 REVERSEvery weakly similar to (90.5) RPB7_SOYBN DNA-directed RNA polymerase II 19 kDa polypeptide (EC 2.7.7.6) (RNA polymerase II subunit 5) - Glycine max (Soybean)moderately similar to ( 303) loc_os05g06490 12005.m05176 protein DNA-directed RNA polymerase II 19 kDa polypeptide, putativ…
		hv_36456	-0.43	MLOC_12452.2	ATGGGTACATGTACAGGGGTTAACCTGATTATATGTTGGTGAATAGACAATGAAAAATGA	weakly similar to ( 142) AT3G53920 | Symbols: SIGC, SIG3 | SIGC (RNA POLYMERASE SIGMA-SUBUNIT C); DNA binding / DNA-directed RNA polymerase/ sigma factor/ transcription factor | chr3:19961041-19963820 REVERSEmoderately similar to ( 331) loc_os05g51150 12005.m083832 protein RNA polymerase sigma factor rpoD, putative, expressed no original description
		hv_15240	-0.437	AK357401	AACAACCTCCTGAACCTTGGCTTCTTCTCAGGCAATGGCAACGGGGGCGGCCAGGACTCG	very weakly similar to (95.1) loc_os09g38340 12009.m059926 protein INDETERMINATE-related protein 1, putative, expressed no original description
		hv_21876	-0.438	AK362993	TAGGTGACATCAGATTATCAACTATTGAACAAAGTCGTAGCATTTTTGAAAACATTGGGG	weakly similar to ( 148) AT5G06950 | Symbols: AHBP-1B, TGA2 | AHBP-1B; DNA binding / transcription activator/ transcription factor/ transcription repressor | chr5:2152323-2154174 FORWARDweakly similar to ( 174) HBP1C_WHEAT Transcription factor HBP-1b(c1) (Fragment) - Triticum aestivum (Wheat)weakly similar to ( 168) loc_os01g59350 12001.m42738 protein transcription factor HBP-1b, putative, expres…
		hv_04442	-0.439	AK369957	AACTATGTGAATCCTGTTTTGCCAATGCCAGAATGACGTTGATGTCAAATTCAAACCAAA	very weakly similar to (92.4) AT1G42990 | Symbols: ATBZIP60, BZIP60 | ATBZIP60 (BASIC REGION/LEUCINE ZIPPER MOTIF 60); DNA binding / transcription factor | chr1:16136062-16137459 REVERSEmoderately similar to ( 263) loc_os06g41770 12006.m08709 protein bZIP transcription factor protein, putative, expressed no original description
		hv_19789	-0.445	MLOC_52439.6	TACCGACAATGAGATCAAGAACTACTGGAGAACACATATGAGGAAGAAAGCACAGGAGAG	weakly similar to ( 162) AT5G59780 | Symbols: MYB59, ATMYB59-2 | MYB59 (MYB DOMAIN PROTEIN 59); DNA binding / transcription factor | chr5:24082425-24083255 REVERSEweakly similar to ( 197) MYBA2_ORYSA Myb-related protein MYBAS2 - Oryza sativa (Rice)weakly similar to ( 197) loc_os12g37970 12012.m56456 protein MYB59, putative, expressed no original description
		hv_06501	-0.464	AK368785	ACAATGGCAAAGACGATGGTATATGTACGTCCGATCCTGTTTAATGTGCTATTAATGGCT	highly similar to ( 625) AT5G62000 | Symbols: ARF2, ARF1-BP, HSS | ARF2 (AUXIN RESPONSE FACTOR 2); protein binding / transcription factor | chr5:24910859-24914680 FORWARDnearly identical (1068) loc_os01g70270 12001.m43358 protein auxin response factor 2, putative, expressed no original description
		hv_03565	-0.464	AK361788	TCCGAGAGAACAAAGATATTGAGATGTGACCTTCTGAACCTCTATCTAGTTTTACTGGAA	weakly similar to ( 162) AT3G54826 | Symbols: | FUNCTIONS IN: molecular_function unknown; INVOLVED IN: biological_process unknown; LOCATED IN: cellular_component unknown; CONTAINS InterPro DOMAIN/s: Zinc finger, Zim17-type (InterPro:IPR007853); Has 284 Blast hits to 284 proteins in 134 species: Archae - 0; Bacteria - 0; Metazoa - 100; Fungi - 79; Plants - 58; Viruses - 0; Other Eukaryotes - 47 (s…
		hv_01815	-0.47	MLOC_63301.1	AAGGTAGAACATCATCATCACTACTTATAAATATCTGGTTGGGCACGAAAGCAGCTATTA	moderately similar to ( 336) AT2G21710 | Symbols: EMB2219 | EMB2219 (embryo defective 2219) | chr2:9270886-9273307 FORWARDmoderately similar to ( 407) loc_os07g04230 12007.m04892 protein EMB2219, putative, expressed no original description
		hv_40546	-0.472	BU988407	CTTGTACAGTTGTAAGCACAATCTTGAGTGGAAAGCTGGAATATCTTTTTCTCTCAAAAA	moderately similar to ( 323) AT3G03300 | Symbols: DCL2 | DCL2 (DICER-LIKE 2); ATP binding / ATP-dependent helicase/ RNA binding / double-stranded RNA binding / helicase/ nucleic acid binding / ribonuclease III | chr3:768020-774525 REVERSEhighly similar to ( 584) loc_os03g38740 12003.m08967 protein type III restriction enzyme, res subunit family protein, expressed no original description
		hv_41245	-0.475	AK353693	CTGTAAGAACATTGTGAATCGGACATTTAACATCTGCTGAAAAATTCTGTAATGTGTGTC	moderately similar to ( 261) AT1G55520 | Symbols: TBP2, ATTBP2 | TBP2 (TATA BINDING PROTEIN 2); DNA binding / RNA polymerase II transcription factor/ TATA-binding protein binding | chr1:20726150-20727483 REVERSEmoderately similar to ( 273) TBP2_MAIZE TATA-box-binding protein 2 (TATA-box factor 2) (TATA-binding factor 2) (TATA sequence-binding protein 2) (TBP-2) (Transcription initiation factor TF…
		hv_15134	-0.476	AK359028	TAACATATTAACTTTAGACTGGTGACATGGTGCTAGGCTACTTCACCCGCAGCATTGTCG	weakly similar to ( 134) AT3G22590 | Symbols: | RNA pol II accessory factor Cdc73 family protein | chr3:8003999-8005452 FORWARDweakly similar to ( 139) loc_os03g46190 12003.m35341 protein parafibromin, putative, expressed no original description
		hv_04577	-0.488	MLOC_52022.1	TATATGCAAATCATATGATTATTGTGCCCCTGTGGGTGTTGAGACCAAGGCACTCGTTCA	weakly similar to ( 187) AT4G15417 | Symbols: ATRTL1 | ATRTL1 (ARABIDOPSIS THALIANA RNASEIII-LIKE 1); RNA binding / ribonuclease III | chr4:8821759-8822991 FORWARDmoderately similar to ( 394) loc_os06g25250 12006.m07173 protein endoribonuclease Dicer, putative, expressed no original description
		hv_01452	-0.488	AK251756.1	AGCATACACGCTCTCCGGCAACCGAATCAGTCTTGAATGCTTGAAGATAGACTTTTTCCT	weakly similar to ( 167) AT2G36990 | Symbols: SIGF, SIG6, ATSIG6, SOLDAT8 | SIGF (RNA POLYMERASE SIGMA-SUBUNIT F); DNA binding / DNA-directed RNA polymerase/ sigma factor/ transcription factor | chr2:15537502-15540016 REVERSEmoderately similar to ( 303) loc_os08g14450 12008.m05569 protein RNA polymerase sigma factor rpoD1, putative, expressed no original description
		hv_10145	-0.491	MLOC_63935.2	AGCTGGTTCTTGTACATCGATCCGCCCCCTCGCCGTTACACGGCCAGCTATCTACTCCTC	weakly similar to ( 190) AT3G26932 | Symbols: DRB3 | DRB3 (dsRNA-binding protein 3); RNA binding / double-stranded RNA binding | chr3:9930460-9931714 REVERSEmoderately similar to ( 213) loc_os09g33460 12009.m06394 protein double-stranded RNA binding motif family protein, expressed no original description
		hv_05773	-0.493	DN181624	TGACATACAAAGCATCAGTTCTGGTGGTTTTCCACGACATTTGCTAAGATTTTCAAAAAA	moderately similar to ( 216) AT3G56440 | Symbols: ATATG18D | AtATG18d | chr3:20926874-20928797 FORWARDmoderately similar to ( 241) loc_os01g07400 12001.m150492 protein WD-repeat domain phosphoinositide-interacting protein 3, putative, expressed no original description
		hv_02869	-0.495	MLOC_8220.1	GTCGAGAGGTGTAATCGTGTTTACCCGTTGGAAATTGCACTAGCTTAATTATGTAAAAAA	weakly similar to ( 152) loc_os02g51670 12002.m10198 protein AP2 domain-containing protein, putative, expressed no original description
		hv_05080	-0.511	MLOC_1236.1	AAAGGGTCCTTGCTGAAGCTTTTGACATTACCCCACCCAATCTTGATGCACTGCATTTTG	moderately similar to ( 384) AT1G10170 | Symbols: ATNFXL1 | ATNFXL1 (ARABIDOPSIS THALIANA NF-X-LIKE 1); protein binding / transcription factor/ zinc ion binding | chr1:3333925-3337491 REVERSEmoderately similar to ( 487) loc_os06g14190 12006.m06134 protein transcriptional repressor NF-X1, putative, expressed no original description
		hv_06387	-0.513	AK376140	AACGGCACATGTTGTGAATTATGCTTGATGCTTTCCACGTAGCTTGGATCTTGTAAGGAT	weakly similar to ( 116) AT3G21480 | Symbols: | FUNCTIONS IN: molecular_function unknown; INVOLVED IN: biological_process unknown; LOCATED IN: intracellular; CONTAINS InterPro DOMAIN/s: BRCT (InterPro:IPR001357); BEST Arabidopsis thaliana protein match is: transcription coactivator (TAIR:AT4G03130.1); Has 489 Blast hits to 455 proteins in 115 species: Archae - 2; Bacteria - 37; Metazoa - 270; Fun…
		hv_10085	-0.515	MLOC_67781.1	GCTTCAAGCTTTTGAGGAATGCTGTTGCAGTTAAGCAACTTTGCAACCTGCTTTGCCTGA	weakly similar to ( 119) AT1G54160 | Symbols: NFYA5, NF-YA5 | NF-YA5 (NUCLEAR FACTOR Y, SUBUNIT A5); specific transcriptional repressor/ transcription factor | chr1:20217581-20218706 REVERSEmoderately similar to ( 203) loc_os07g41720 12007.m29255 protein nuclear transcription factor Y subunit A-3, putative, expressed no original description
		hv_04087	-0.52	MLOC_36518.2	TTTATGACTTTCTTGCCTTTCATGTTCCACGCCCCTTTTTCTGGGTAGCAAGACGCAGAA	moderately similar to ( 491) AT5G43810 | Symbols: ZLL, PNH, AGO10 | ZLL (ZWILLE); translation initiation factor | chr5:17611939-17616562 FORWARDhighly similar to ( 534) loc_os07g28850 12007.m07156 protein argonaute-like protein, putative, expressed no original description
		hv_14664	-0.525	MLOC_14236.4	GTTGTAGCATTCCAAAATCATTGCAAATTTTGCTTGCCACAGTACCAATTTAGTAATAGC	very weakly similar to (80.1) loc_os02g15310 12002.m77788 protein SR repressor protein, putative, expressed no original description
		hv_16562	-0.538	MLOC_53063.1	TAAATGACGCCTCTCCTTTTTTGATACACACATACAGGTCGGTCGAATGCATCAGCACTG	weakly similar to ( 128) loc_os09g27940 12009.m059919 protein aspartic proteinase nepenthesin-1 precursor, putative, expressed no original description
		hv_41468	-0.54	BY869928	TCACTTCTTAGAATTTATGTATCATAGCTTCCTGTAACTGAGAAAGTGGTGTTCTTACAG	very weakly similar to (90.5) AT5G64950 | Symbols: | mitochondrial transcription termination factor-related / mTERF-related | chr5:25953887-25955062 FORWARDmoderately similar to ( 239) loc_os11g14130 12011.m05550 protein mTERF family protein, expressed no original description
		hv_00917	-0.541	MLOC_63989.1	TGTCTAATAAAACTCCCACAAAACTTGTACACCGGCCTCATCACAGAGGAGAAGAAAAAA	very weakly similar to (89.4) loc_os03g57190 12003.m10638 protein TCP family transcription factor containing protein, expressed no original description
		hv_16573	-0.552	MLOC_64967.1	TTCACACCGAGGCAAAAAATAAAAAACCGCTCATGGTGCTCCTGTCCGCCATATAAGCAT	very weakly similar to (80.5) AT5G10760 | Symbols: | aspartyl protease family protein | chr5:3400671-3402165 REVERSEweakly similar to ( 147) loc_os02g48870 12002.m09921 protein aspartic proteinase nepenthesin-2 precursor, putative, expressed no original description
		hv_07343	-0.565	MLOC_63609.1	TTTCACGTGTAAAGAAAAGTCAGCACGGGAACATCCAACTAAAATCTTGTACGAATTAAG	very weakly similar to (86.7) AT1G56110 | Symbols: NOP56 | NOP56 (Arabidopsis homolog of nucleolar protein Nop56) | chr1:20984544-20986893 REVERSEvery weakly similar to (95.9) loc_os03g22880 12003.m07686 protein nucleolar protein Nop56, putative, expressed no original description
		hv_10087	-0.58	AK248636.1	TCTTGCCGCTGAATGCAACAGCTGATGCACCGATTTATGTGAATGCAAAGCAGTATGAAG	very weakly similar to (88.6) AT3G14020 | Symbols: NF-YA6 | NF-YA6 (NUCLEAR FACTOR Y, SUBUNIT A6); transcription factor | chr3:4642968-4644301 FORWARDmoderately similar to ( 202) loc_os03g44540 12003.m09492 protein nuclear transcription factor Y subunit A-10, putative, expressed no original description
		hv_17619	-0.594	MLOC_65040.1	GCCTGTTTGATTAGTGTTTTGCATGCTGTATCTCCCTTTACATGTATTTTGTGTGTGATT	moderately similar to ( 214) AT5G10770 | Symbols: | chloroplast nucleoid DNA-binding protein, putative | chr5:3403331-3405331 REVERSEmoderately similar to ( 461) loc_os06g02780 12006.m05011 protein aspartic proteinase nepenthesin-2 precursor, putative, expressed no original description
		hv_44071	-0.595	MLOC_65953.1	CGTAGTCTTCAGCTTGATGATACTAGTTTATTTCTGTTTTAAGGGAGTCAGCTTTGATAA	very weakly similar to (86.7) AT5G56960 | Symbols: | basic helix-loop-helix (bHLH) family protein | chr5:23038703-23041174 REVERSEmoderately similar to ( 314) loc_os06g37410 12006.m08276 protein helix-loop-helix DNA-binding domain containing protein no original description
		hv_23738	-0.621	MLOC_78504.2	TCATACATCACCTTATCTATGACCATGTAGGACTTTAACAGGACAGGCAAAAAGCTGCCG	weakly similar to ( 157) AT5G59780 | Symbols: MYB59, ATMYB59-2 | MYB59 (MYB DOMAIN PROTEIN 59); DNA binding / transcription factor | chr5:24082425-24083255 REVERSEmoderately similar to ( 229) MYBA1_ORYSA Myb-related protein MYBAS1 - Oryza sativa (Rice)moderately similar to ( 231) loc_os11g47460 12011.m28697 protein MYB59, putative, expressed no original description
		hv_03648	-0.643	CA012033	CTTCGCCGTCCATGGCGGGCTGAGCGAGCTTCCGAGGTGGTTGTACGCATTCAACGTCCA	very weakly similar to (96.3) loc_os02g08510 12002.m06197 protein zinc finger protein 1, putative, expressed no original description
		hv_12300	-0.646	MLOC_6971.1	AATGTTGTGTCTGTTTGGGAACTAGAACATCCAGTAATATATGCCCAGTTTGCCCCCAAA	moderately similar to ( 324) AT1G21450 | Symbols: SCL1 | SCL1 (SCARECROW-LIKE 1); transcription factor | chr1:7509721-7511502 FORWARDmoderately similar to ( 268) CIGR2_ORYSA Chitin-inducible gibberellin-responsive protein 2 - Oryza sativa (Rice)moderately similar to ( 468) loc_os01g65900 12001.m12698 protein chitin-inducible gibberellin-responsive protein 2, putative, expressed no original descri…
		hv_23477	-0.662	MLOC_13610.1	GTTCAACAGTGTTCATATTTTCTTGGAAGGGAGGAAAATGAATTTCTTTCATCCACCTAA	very weakly similar to (96.3) AT2G43500 | Symbols: | RWP-RK domain-containing protein | chr2:18062715-18066450 FORWARDmoderately similar to ( 201) loc_os11g16290 12011.m079972 protein NIN-like protein 2, putative, expressed no original description
		hv_21660	-0.669	MLOC_75519.1	AATTCTTAAAGCAACTGATTTCCCGAAATGGCATGAGGAAGGAGCTCCATGAGGCCATCT	moderately similar to ( 302) AT3G22830 | Symbols: AT-HSFA6B, HSFA6B | AT-HSFA6B; DNA binding / transcription factor | chr3:8078981-8080895 FORWARDmoderately similar to ( 435) loc_os07g08140 12007.m05271 protein heat shock factor protein HSF30, putative, expressed no original description
		hv_08601	-0.684	MLOC_10378.2	TCATCTTCAGAAATTCAGGCTAGGGAAGCAACACAAGGAGTTCGGTGATCACTCAGTCAA	weakly similar to ( 159) AT1G79430 | Symbols: APL, WDY | APL (ALTERED PHLOEM DEVELOPMENT); transcription factor/ transcription regulator | chr1:29877521-29879135 REVERSEweakly similar to ( 173) loc_os06g45410 12006.m09069 protein myb family transcription factor-related protein, putative, expressed no original description
		hv_19754	-0.689	MLOC_38587.1	ATAAGGTAATCCATCATCATCAAGATTGTCAACTCGTCCTCTCTTGCTTTCCATTTTGCC	moderately similar to ( 475) AT3G23780 | Symbols: NRPD2A, DRD2, NRPD2, DMS2, NRPE2 | NRPD2A; DNA binding / DNA-directed RNA polymerase | chr3:8567971-8573819 REVERSEweakly similar to ( 115) RPOB_CHAGL DNA-directed RNA polymerase beta chain (EC 2.7.7.6) (PEP) (Plastid-encoded RNA polymerase subunit beta) (RNA polymerase subunit beta) - Chaetosphaeridium globosumhighly similar to ( 581) loc_os04g54…
		hv_24774	-0.689	MLOC_11341.2	TTTCAATCAGTGATGGGTTTTCTGTCGACAAGTTACGGTTGCACATCCCGTTCGATGATG	very weakly similar to (86.3) loc_os06g08440 12006.m05563 protein two-component response regulator ARR1, putative, expressed no original description
		hv_38517	-0.691	MLOC_23250.2	TCAAAGTAACAATCTTTAGTGCTAGGCAAACCTTGCACACTGGAAAACCTCCGGTCAGCA	weakly similar to ( 150) loc_os01g67770 12001.m12881 protein two-component response regulator ARR11, putative, expressed no original description
		hv_40245	-0.694	AK251711.1	ACAATATTATGCCCGCCCATTATATTGCGAATGTTATGCTATGCTTTGCTGTCCCCCAAA	weakly similar to ( 127) AT3G60530 | Symbols: | zinc finger (GATA type) family protein | chr3:22373348-22374147 FORWARDmoderately similar to ( 280) loc_os12g42970 12012.m08075 protein GATA zinc finger family protein, expressed no original description
		hv_43954	-0.696	AK360772	ACAGTTGTACAGTTTAGTACTTATTTCTTGTGTACATCGGTATGTTTGATATGATGCCAG	weakly similar to ( 102) loc_os01g68960 12001.m12997 protein conserved hypothetical protein no original description
		hv_06967	-0.699	AK367800	TGTGATAACGTATAGTCATGGGTAGAACACGTCTAGATGGGACATATTATTATACATCTA	moderately similar to ( 239) AT5G41410 | Symbols: BEL1 | BEL1 (BELL 1); DNA binding / protein binding / transcription factor | chr5:16580424-16583770 FORWARDmoderately similar to ( 417) loc_os03g03260 12003.m34702 protein BEL1-related homeotic protein 14, putative, expressed no original description
		hv_24948	-0.716	AK370043	TGTCTGTTCAATTGTGGTGTACACACAAATAACATGCATACTCCCTTCTTCCGGAACAAA	very weakly similar to (84.0) AT4G24240 | Symbols: WRKY7, ATWRKY7 | WRKY7; calmodulin binding / transcription factor | chr4:12571930-12573446 FORWARDvery weakly similar to (92.0) loc_os03g58420 12003.m101732 protein OsWRKY6 - Superfamily of rice TFs having WRKY and zinc finger domains no original description
		hv_04500	-0.74	BQ460378	TTTACTACGACGAGCAGAAGCTCCGCATGAAGAACGCTCGGCCTCACCTATAACGCCCCT	very weakly similar to (97.4) AT1G73360 | Symbols: HDG11, EDT1, ATHDG11 | HDG11 (HOMEODOMAIN GLABROUS 11); DNA binding / transcription factor | chr1:27578893-27581820 REVERSEweakly similar to ( 112) loc_os06g10600 12006.m05778 protein DNA binding protein, putative, expressed no original description
		hv_04303	-0.748	MLOC_9982.2	AAGTTTTTTGATTGTAAAGCACCTGGATGATGATTTAGAGTGGGTCTTGATGACATGCGA	weakly similar to ( 172) loc_os09g37710 12009.m060059 protein NIN-like protein 1, putative, expressed no original description
		hv_44526	-0.765		TTCTCTCTCTCTTCTTTTTAGGTTTCTCGGTACGTTGTAGGGATACGGGTATGCACTTCT	no original description
		hv_39608	-0.767	AK368372	GACAATTTGTTGCGGAACTCATCTTGTGTTCTCACTCGACTTTAAATCTCTAATATGTTG	weakly similar to ( 125) AT1G54160 | Symbols: NFYA5, NF-YA5 | NF-YA5 (NUCLEAR FACTOR Y, SUBUNIT A5); specific transcriptional repressor/ transcription factor | chr1:20217581-20218706 REVERSEmoderately similar to ( 278) loc_os02g53620 12002.m10391 protein nuclear transcription factor Y subunit A-3, putative, expressed no original description
		hv_39645	-0.776	MLOC_74646.1	ATAATCATCCATGCAACAGGTAAGAAACTTGAGCTTGACTCCCGGATTCGCAGTGAGTGA	weakly similar to ( 108) AT3G02840 | Symbols: | immediate-early fungal elicitor family protein | chr3:618480-619619 FORWARDweakly similar to ( 194) loc_os02g50460 12002.m10080 protein immediate-early fungal elicitor protein CMPG1, putative, expressed no original description
		hv_07291	-0.851	AK356680	TGCAATGCCCATTCGGAACACGGCTGCTTCCTCCACGGGTGCACCTACGTCTCCGGTTAC	very weakly similar to (83.6) AT2G03200 | Symbols: | aspartyl protease family protein | chr2:966506-967891 REVERSEweakly similar to ( 102) loc_os03g20290 12003.m07439 protein aspartic proteinase nepenthesin-1 precursor, putative, expressed no original description
		hv_12721	-0.855	MLOC_54725.2	CACCACTAAAAGCATCTCCAACAGCCGTATAAACCCAATAAAAAATATAACACGTCATTA	weakly similar to ( 125) AT3G55370 | Symbols: OBP3 | OBP3 (OBF-BINDING PROTEIN 3); DNA binding / transcription factor | chr3:20527198-20528876 FORWARDvery weakly similar to (89.4) PBF_MAIZE Dof zinc finger protein PBF (Prolamin box-binding factor) - Zea mays (Maize)weakly similar to ( 132) loc_os07g13260 12007.m05774 protein dof domain, zinc finger family protein, expressed no original description
		hv_23366	-0.868		GTGCTTTCTTTCTTCGGTTGTATGGTTGTCGTTAGTTTTTCTTGTATCATCGTCGTCAAT	weakly similar to ( 119) AT4G24440 | Symbols: | transcription initiation factor IIA gamma chain / TFIIA-gamma (TFIIA-S) | chr4:12633460-12634553 FORWARDweakly similar to ( 119) T2AG_ORYSA Transcription initiation factor IIA gamma chain (TFIIA-gamma) - Oryza sativa (Rice)weakly similar to ( 119) loc_os05g01710 12005.m27668 protein transcription initiation factor IIA gamma chain, putative, expresse…
		hv_06905	-0.873	MLOC_75294.1	ACTTATGCCCATGGGAGAGATTACCAATGTTGTGAAAGAATTGCTGTTATGTGGCTACCA	moderately similar to ( 254) AT1G14790 | Symbols: RDR1, ATRDRP1 | RDR1 (RNA-DEPENDENT RNA POLYMERASE 1); RNA-directed RNA polymerase/ nucleic acid binding | chr1:5094317-5097817 REVERSEmoderately similar to ( 308) loc_os02g50330 12002.m10067 protein RNA-directed RNA polymerase 2, putative, expressed no original description
		hv_18802	-0.919	AK356850	ACAACCACCACCTCCGATCGCAGGTGACATCACTGACCGAGAAACTGCAAGCCAAGGAGT	weakly similar to ( 119) AT3G01470 | Symbols: ATHB-1, ATHB1, HD-ZIP-1, HAT5 | ATHB-1 (ARABIDOPSIS THALIANA HOMEOBOX 1); DNA binding / protein homodimerization/ sequence-specific DNA binding / transcription activator/ transcription factor | chr3:182648-184034 REVERSEweakly similar to ( 142) loc_os09g21180 12009.m05325 protein homeodomain leucine zipper protein CPHB-5, putative, expressed no origin…
		hv_18102	-0.926	MLOC_74184.1	AGTGGTCTATAAGTATGTACTGAGACCGACTTGTCTCCTTACTTCCATGTGTTTAAAAAA	very weakly similar to (98.2) AT4G39250 | Symbols: ATRL1 | ATRL1 (ARABIDOPSIS RAD-LIKE 1); DNA binding / transcription factor | chr4:18271457-18271857 REVERSEweakly similar to ( 132) loc_os05g50340 12005.m09103 protein RADIALIS, putative, expressed no original description
		hv_12437	-0.937	AK359896	AATATGTGGACGTTTTGCAATGGATAACACTTGCTGCATCCGGTCAACTCCTCCAACAAG	moderately similar to ( 262) AT5G60990 | Symbols: | DEAD/DEAH box helicase, putative (RH10) | chr5:24546601-24549148 REVERSEweakly similar to ( 123) DB10_NICSY ATP-dependent RNA helicase-like protein DB10 (EC 3.6.1.-) - Nicotiana sylvestris (Wood tobacco)moderately similar to ( 295) loc_os03g46610 12003.m101431 protein ATP-dependent RNA helicase DDX47, putative, expressed no original description
		hv_08917	-0.956	MLOC_54227.1	GTGCTAAGTTAAACTTTGAGTTTGTGTTATGCTCAAAAATGCTACACCTACAAACACTTC	very weakly similar to (94.0) AT4G25480 | Symbols: DREB1A, CBF3, ATCBF3 | DREB1A (DEHYDRATION RESPONSE ELEMENT B1A); DNA binding / transcription activator/ transcription factor | chr4:13018353-13019003 REVERSEweakly similar to ( 156) loc_os09g35010 12009.m06501 protein dehydration-responsive element-binding protein 1B, putative, expressed no original description
		hv_19132	-0.961	AK361227	TTGTTATTAAAAGAGTAGGGCACTGTACTTCTGCAAAGCATAGCACGACCGACAGTTCAT	weakly similar to ( 197) AT1G69120 | Symbols: AP1, AGL7 | AP1 (APETALA1); DNA binding / protein binding / protein heterodimerization/ transcription activator/ transcription factor | chr1:25982576-25986102 REVERSEmoderately similar to ( 304) MAD18_ORYSA MADS-box transcription factor 18 (OsMADS18) (MADS-box protein 2) (OsMADS2) (MADS-box protein 28) (OsMADS28) (FDRMADS7) - Oryza sativa (Rice)modera…
		hv_07292	-0.961	MLOC_12836.1	TACTAATTAGCATGAAGATGAAGCAGTACGTTATCCTGATGACGGTCCTGTTGGCATGGC	weakly similar to ( 115) AT1G64830 | Symbols: | aspartyl protease family protein | chr1:24091271-24092566 REVERSEweakly similar to ( 170) loc_os03g20290 12003.m07439 protein aspartic proteinase nepenthesin-1 precursor, putative, expressed no original description
		hv_21445	-0.963	MLOC_66345.1	GATTGCTGCTACTACTACCACTACCACCACAGCCAGCTGCCATGGCCCGAGCTCATGGTG	very weakly similar to (93.6) loc_os04g46060 12004.m09557 protein OsWRKY36 - Superfamily of rice TFs having WRKY and zinc finger domains, expressed no original description
		hv_40895	-0.985	MLOC_73130.5	AGATCAACGGATCTCGTTGATCGTGCGCCCTTTGCCCTTTTTTAGAATCAAGCCCAAAAA	weakly similar to ( 148) AT3G26420 | Symbols: ATRZ-1A | ATRZ-1A; RNA binding / nucleotide binding | chr3:9671953-9673055 FORWARDweakly similar to ( 111) GRP1_DAUCA Glycine-rich RNA-binding protein - Daucus carota (Carrot)weakly similar to ( 165) loc_os03g61990 12003.m101556 protein glycine-rich RNA-binding protein 8, putative, expressed no original description
		hv_14474	-1.015	AK364126	GATCGATCAGAATCCATCCATCCATCCAAGTAATCAAGGATGGATCAGGCGTATATTACG	weakly similar to ( 105) AT3G16870 | Symbols: | zinc finger (GATA type) family protein | chr3:5763752-5764576 REVERSEweakly similar to ( 139) loc_os03g61570 12003.m11038 protein expressed protein no original description
		hv_21903	-1.017	AK365040	CAGTGGGAGACTTGTCATGTAAAATCAGCTCATCAAAAAATCGTGTAATGTGGAATATTA	weakly similar to ( 113) AT4G39780 | Symbols: | AP2 domain-containing transcription factor, putative | chr4:18458216-18459034 REVERSEmoderately similar to ( 203) loc_os09g20350 12009.m05242 protein DRE binding factor 1, putative, expressed no original description
		hv_46480	-1.03	MLOC_73110.2	AATGGGATCGGGTCGTACCTACATGTTGTAGTATCATTGTTCAACTAGTGTACTCAATGC	weakly similar to ( 162) AT1G31310 | Symbols: | hydroxyproline-rich glycoprotein family protein | chr1:11198565-11200025 REVERSEmoderately similar to ( 219) loc_os04g57530 12004.m10638 protein shattering protein, putative, expressed no original description
		hv_20838	-1.037	AK359850	TCTCAAGGTGATCACGGCAAGTGTCACCACCGTGGCCGGCAGCATGGTCCATACCATATT	weakly similar to ( 137) AT5G57150 | Symbols: | basic helix-loop-helix (bHLH) family protein | chr5:23152361-23153293 FORWARDweakly similar to ( 166) loc_os04g23550 12004.m101486 protein DNA binding like, putative, expressed no original description
		hv_38797	-1.042	AK371187	AGAGAGTCAATCAATGGTACTATGCAAACGGGATGCTCCAAGTTACTATATATACATCAT	weakly similar to ( 157) AT1G54490 | Symbols: AIN1, EIN5, XRN4, ATXRN4 | XRN4 (EXORIBONUCLEASE 4); 5'-3' exonuclease/ 5'-3' exoribonuclease/ nucleic acid binding | chr1:20350300-20356650 FORWARDmoderately similar to ( 201) loc_os11g05840 12011.m04780 protein retrotransposon protein, putative, Ty1-copia subclass, expressed no original description
		hv_24700	-1.058	MLOC_75294.1	CGAACCTTGGGGTTTTTTGAATGCAGTCGTTAAATATATTCTGTGGTTTGATCGTAAAAA	highly similar to ( 554) AT1G14790 | Symbols: RDR1, ATRDRP1 | RDR1 (RNA-DEPENDENT RNA POLYMERASE 1); RNA-directed RNA polymerase/ nucleic acid binding | chr1:5094317-5097817 REVERSEhighly similar to ( 719) loc_os02g50330 12002.m10067 protein RNA-directed RNA polymerase 2, putative, expressed no original description
		hv_29663	-1.069	MLOC_12466.2	CAATCAGAAAACCCATATGTAAATTATTGGTAGTACAACAGAGTTCAGATTTCACTGCAC	moderately similar to ( 246) AT4G28530 | Symbols: anac074 | anac074 (Arabidopsis NAC domain containing protein 74); transcription factor | chr4:14090725-14094603 REVERSEweakly similar to ( 188) NAC77_ORYSA NAC domain-containing protein 77 (ONAC077) (ONAC300) - Oryza sativa (Rice)moderately similar to ( 367) loc_os04g43560 12004.m09316 protein NAC domain-containing protein 21/22, putative, express…
		hv_10084	-1.095	MLOC_76757.2	TTGTTTGCACTCTCTGGTGTTGACACCTAAATTCAGTGATGTATTGAGACCTTGGCCATG	very weakly similar to (95.9) AT3G14020 | Symbols: NF-YA6 | NF-YA6 (NUCLEAR FACTOR Y, SUBUNIT A6); transcription factor | chr3:4642968-4644301 FORWARDweakly similar to ( 147) loc_os12g42400 12012.m073889 protein nuclear transcription factor Y subunit A-2, putative, expressed no original description
		hv_08918	-1.13	AK374123	ATTAGAGTTGTAGTATCAGTAGCTAGTACTACTAGCTGTGTTCTTCCACCAGGCGTCAGG	very weakly similar to (93.2) AT5G51990 | Symbols: CBF4, DREB1D | CBF4 (C- REPEAT-BINDING FACTOR 4); DNA binding / transcription activator/ transcription factor | chr5:21117113-21117787 REVERSEweakly similar to ( 172) loc_os09g35010 12009.m06501 protein dehydration-responsive element-binding protein 1B, putative, expressed no original description
		hv_05588	-1.215	MLOC_15184.1	GAAAAGGGTTAGTGAGATTTCACCATGTATAGTATAGGTAGTATTAAATACAGGAGCTCT	weakly similar to ( 144) loc_os06g51070 12006.m09630 protein NAC domain-containing protein 68, putative, expressed no original description
		hv_38481	-1.227	MLOC_12079.1	GGATATTATGTGAGACTTTTCATTGCAGGTCTCGCCTATTAGATCTTCATGTAACATTTT	weakly similar to ( 107) AT5G26170 | Symbols: WRKY50, ATWRKY50 | WRKY50; transcription factor | chr5:9147176-9148128 REVERSEweakly similar to ( 131) loc_os01g40260 12001.m10299 protein OsWRKY77 - Superfamily of rice TFs having WRKY and zinc finger domains, expressed no original description
		hv_24167	-1.235	MLOC_12836.1	AGTAAGAAATGTCTTACACGTATGTGCTACATGTCGTTATACATAATTAACTGTCGGTCC	very weakly similar to (84.7) loc_os03g20260 12003.m07436 protein aspartic proteinase nepenthesin-1 precursor, putative no original description
		hv_18100	-1.28	MLOC_17459.1	ATCGCAATATTCCTTATGTAACTGTACATTATATCGTCTGCAACAAAAATACAGTACGCC	weakly similar to ( 108) AT2G21650 | Symbols: MEE3, ATRL2 | MEE3 (MATERNAL EFFECT EMBRYO ARREST 3); DNA binding / transcription factor | chr2:9259654-9260419 FORWARDweakly similar to ( 120) loc_os05g50340 12005.m09103 protein RADIALIS, putative, expressed no original description
		hv_15554	-1.295	AK251585.1	GAACAACCTCTGATGTGTAGCTGTCTGTTGATGTTTGAAGGCACTGTTTTTGCCAAAAAA	very weakly similar to (88.2) loc_os03g42280 12003.m09286 protein B3 DNA binding domain containing protein, expressed no original description
		hv_06173	-1.342	AK363157	ATCCTGTGTCCAGTGTGTGCTTGTTATTTAACTTTTCCTGAGGAGCGTGGTCAGTATTTG	weakly similar to ( 182) AT3G49400 | Symbols: | transducin family protein / WD-40 repeat family protein | chr3:18319249-18324373 REVERSEmoderately similar to ( 384) loc_os01g50690 12001.m11250 protein expressed protein no original description
		hv_23046	-1.425	MLOC_16746.1	GCCAAATGTAATGCTACCAGCACAAGTGGATCAGATCGTTGAGTTTGACTTTTCAAAAAA	weakly similar to ( 131) loc_os03g45450 12003.m09573 protein OsWRKY60 - Superfamily of rice TFs having WRKY and zinc finger domains, expressed no original description
		hv_00168	-1.536	AK370352	AAATATGCAGTCAAGGCTTAACGAGATTGCTGCCTGGTCTCTCGATAATAATGCTGACAA	very weakly similar to (90.1) AT4G22950 | Symbols: AGL19, GL19 | AGL19 (AGAMOUS-LIKE 19); transcription factor | chr4:12023946-12027421 REVERSEvery weakly similar to (94.0) MAD50_ORYSA MADS-box transcription factor 50 (OsMADS50) (Protein SUPPRESSOR OF CONSTANS OVEREXPRESSION 1-like) (OsSOC1) (Protein AGAMOUS-like 20) (RMADS208) - Oryza sativa (Rice)weakly similar to ( 146) loc_os01g69850 12001.m1…
		hv_44862	-1.708	AK367926	CTCAAAAGGCTTATATTCATGTACAGGAGCTTTGATTTTGTTAAGGAGGACTGTGATTAC	weakly similar to ( 103) AT5G56960 | Symbols: | basic helix-loop-helix (bHLH) family protein | chr5:23038703-23041174 REVERSEmoderately similar to ( 269) loc_os01g09990 12001.m42907 protein helix-loop-helix DNA-binding domain containing protein, expressed no original description
		hv_16083	-1.728		TTTCTGATGCAATCCCTCAGGTTTTATTTGATTGCCTGCACTGATCTCAGGTGTGTTGTA	weakly similar to ( 101) AT1G80780 | Symbols: | CCR4-NOT transcription complex protein, putative | chr1:30358517-30359341 FORWARDvery weakly similar to ( 100) loc_os08g34170 12008.m07406 protein CCR4-NOT transcription complex subunit 8, putative, expressed no original description
		hv_24115	-1.793	MLOC_69872.1	GTAAAGCTTGCACTACTGCTTTTGTGATGGCAAGTTTGCTACGATATGAATGAATGAATA	weakly similar to ( 108) loc_os03g14810 12003.m06918 protein MYB-like transcription factor DIVARICATA, putative no original description
		hv_00167	-1.859	AK370352	CGAAAGTGTGGGTTAATACTGATGCATCGGGTCCGTGCTATGAAGAGACCTGTAATTAAA	very weakly similar to (90.1) AT4G22950 | Symbols: AGL19, GL19 | AGL19 (AGAMOUS-LIKE 19); transcription factor | chr4:12023946-12027421 REVERSEvery weakly similar to (94.0) MAD50_ORYSA MADS-box transcription factor 50 (OsMADS50) (Protein SUPPRESSOR OF CONSTANS OVEREXPRESSION 1-like) (OsSOC1) (Protein AGAMOUS-like 20) (RMADS208) - Oryza sativa (Rice)weakly similar to ( 161) loc_os01g69850 12001.m1…
		hv_21291	-2.023	AK365834	GTAGCTGGCAATGTTACTAGAGCTAGATAGTATTCATTTTAAATTTACTTGCAGGAGGAA	very weakly similar to ( 100) loc_os04g34970 12004.m08590 protein AP2 domain containing protein, expressed no original description
		hv_24966	-2.098	MLOC_4945.1	GGCTAAGTTAATGTGCCAAGTAGTATTTAGGTGTGGATAGAAATATCGACACAATTTCTA	weakly similar to ( 136) AT1G80840 | Symbols: WRKY40, ATWRKY40 | WRKY40; transcription factor | chr1:30383834-30385356 FORWARDweakly similar to ( 186) loc_os09g25070 12009.m22088 protein OsWRKY62 - Superfamily of rice TFs having WRKY and zinc finger domains, expressed no original description
28	DNA
		hv_04999	1.991	MLOC_57995.6	TGTACTATGTATCAGTGACAAGGTGAGATCAGAAGTACTACAGGCAAATTCAGGCGACCA	moderately similar to ( 428) AT5G24850 | Symbols: CRY3 | CRY3 (cryptochrome 3); DNA binding / DNA photolyase/ FMN binding | chr5:8535399-8538016 REVERSEhighly similar to ( 543) CRYD_ORYSA Cryptochrome DASH, chloroplast/mitochondrial precursor - Oryza sativa (Rice)highly similar to ( 543) loc_os06g45100 12006.m09037 protein cryptochrome 3, putative, expressed no original description
		hv_10339	1.911	AK364415	AGTAATGTTCTGCACCACATCTTTGTATGCGTAGTTGCACGCCAGGTTTATGCTCTCGAT	moderately similar to ( 342) AT1G68290 | Symbols: ENDO 2 | ENDO 2 (endonuclease 2); T/G mismatch-specific endonuclease/ endonuclease/ nucleic acid binding / single-stranded DNA specific endodeoxyribonuclease | chr1:25596718-25598264 FORWARDmoderately similar to ( 479) loc_os01g03730 12001.m07011 protein nuclease PA3, putative, expressed no original description
		hv_19375	1.217	MLOC_30295.1	GATTTCCACTTCTTGGTCCCATTCTAGTTTGGCTTGTAGTATAAAAGGTAGCACAAAAAC	weakly similar to ( 187) loc_os04g28820 12004.m07996 protein retrotransposon protein, putative, unclassified, expressed no original description
		hv_11172	0.988	DN157795	TGTGTGTATAGACAGATGGCTTATGTGGACCGTGATGATGACATCGTAAATGGATCTCGT	weakly similar to ( 144) AT3G09660 | Symbols: MCM8 | MCM8; ATP binding / DNA binding / DNA-dependent ATPase/ nucleoside-triphosphatase/ nucleotide binding | chr3:2961314-2966166 REVERSEvery weakly similar to (93.2) MCM3_MAIZE DNA replication licensing factor MCM3 homolog (Replication origin activator) (ROA protein) (Fragment) - Zea mays (Maize)very weakly similar to (96.3) loc_os05g39850 12005.m0…
		hv_10108	0.741	AK372010	GTACTTCCGCATTGATTTTGATTCTGGTCTATAGTGGTAATTGGCAGTTAATGACTAACT	moderately similar to ( 298) AT1G12370 | Symbols: PHR1, UVR2 | PHR1 (PHOTOLYASE 1); DNA photolyase | chr1:4206500-4208842 REVERSEmoderately similar to ( 332) loc_os10g08580 12010.m04206 protein deoxyribodipyrimidine photo-lyase, putative, expressed no original description
		hv_06321	0.737	MLOC_25886.1	TATTTTCCGTGAGCAGGATGATGGTCTTCATGCTTCAGCTAAGATTGCTGCGTTTGATTT	weakly similar to ( 138) AT3G14890 | Symbols: | phosphoesterase | chr3:5008751-5013060 FORWARDmoderately similar to ( 213) loc_os01g53560 12001.m11522 protein phosphoesterase, putative, expressed no original description
		hv_06320	0.651	MLOC_25886.1	TGATGTGGTTATTCTGACATGGAAATCTAGCACAAGATTGGTGTTTAAACTTGCTGTAGT	weakly similar to ( 145) AT3G14890 | Symbols: | phosphoesterase | chr3:5008751-5013060 FORWARDweakly similar to ( 173) loc_os01g53560 12001.m11522 protein phosphoesterase, putative, expressed no original description
		hv_21686	0.644	AK251817.1	GTTACAAGATGACACTGTCCAATGACACCGTCAGAACACAGCTAACTGCAGAATTCGTCA	weakly similar to ( 182) AT5G22880 | Symbols: H2B, HTB2 | HTB2; DNA binding | chr5:7652130-7652567 REVERSEweakly similar to ( 186) H2B4_WHEAT Histone H2B.4 (H2B153) - Triticum aestivum (Wheat)weakly similar to ( 184) loc_os08g38300 12008.m26724 protein histone H2B.2, putative, expressed no original description
		hv_23483	0.636	MLOC_13987.1	TCTTGGTTTTGTTGCAAAGGTTAGTTCTTCAAAGTCACACATTCAGGGAGCTCAACGCAA	weakly similar to ( 196) loc_os11g07870 12011.m04983 protein type III restriction enzyme, res subunit family protein, expressed no original description
		hv_20276	0.599	AK374251	ATTGGGATTTCACTTCGCGGTGGTGAACTGGAAGATGAAAGTGGGAGGCCTCGTGCGCGT	moderately similar to ( 236) AT5G65360 | Symbols: | histone H3 | chr5:26120099-26120509 REVERSEmoderately similar to ( 236) H32_WHEAT Histone H3.2 - Triticum aestivum (Wheat)moderately similar to ( 236) loc_os11g05730 12011.m04769 protein histone H3, putative, expressed no original description
		hv_01687	0.589	MLOC_13390.2	TTGATCCATAAATATGATTTCACTGTTGCTCATCTTGCCGAAGCAGTTGCTGCTGCAGAG	weakly similar to ( 130) AT3G57060 | Symbols: | binding | chr3:21115078-21121051 REVERSEweakly similar to ( 187) loc_os07g46540 12007.m08871 protein condensin complex subunit 1, putative, expressed no original description
		hv_39738	0.574	AK250752.1	ACCAAAAGACTGCTCATCTTGTCCATGAGAAATGGAACGAAGCAACACAGGCTAGGCTAT	weakly similar to ( 153) AT5G02560 | Symbols: HTA12 | HTA12; DNA binding | chr5:575437-576456 FORWARDweakly similar to ( 180) H2A5_WHEAT Protein H2A.5 (wcH2A-2) - Triticum aestivum (Wheat)weakly similar to ( 165) loc_os03g17100 12003.m07141 protein histone H2A, putative, expressed no original description
		hv_23813	0.565	MLOC_75102.1	ATGTTCTTGCTGATATGGAATTATGGGGAGTTGGTGCTGACATGGATTGCATGTCTCCGT	weakly similar to ( 113) AT4G32700 | Symbols: | DNA-directed DNA polymerase family protein | chr4:15767440-15779185 FORWARDweakly similar to ( 160) loc_os12g19370 12012.m05887 protein DNA polymerase I family protein, expressed no original description
		hv_05322	0.556	MLOC_11755.1	AAAGAGTAAAGGGAATGGGGAACGGCGGTGCCTTTCTGTTTACAAAACTAAAACACGCAG	weakly similar to ( 103) loc_os01g56190 12001.m11775 protein RNA helicase A, putative, expressed no original description
		hv_39079	0.547	AK252598.1	TCGTACTTCAAACTACATACATAATGCCACCATCAATTCGCCCATGCGATGCAAGGCAGA	weakly similar to ( 177) AT5G22880 | Symbols: H2B, HTB2 | HTB2; DNA binding | chr5:7652130-7652567 REVERSEweakly similar to ( 185) H2B1_WHEAT Histone H2B.1 - Triticum aestivum (Wheat)weakly similar to ( 184) loc_os08g38300 12008.m26724 protein histone H2B.2, putative, expressed no original description
		hv_22719	0.541		CACCAAATTTCCTTCCCACAAACACATAGTTAGTTAGAAGTTGATCTTCTATCATCTTGA	very weakly similar to ( 100) loc_os04g40450 12004.m09027 protein retrotransposon protein, putative, unclassified no original description
		hv_20290	0.515	AK353900	TGAACAGAACAATACAGGCACAGTCTGAAACACTACGACAGTAGATCACACGTTTCCACC	moderately similar to ( 246) AT5G65360 | Symbols: | histone H3 | chr5:26120099-26120509 REVERSEmoderately similar to ( 245) H32_WHEAT Histone H3.2 - Triticum aestivum (Wheat)moderately similar to ( 246) loc_os11g05730 12011.m04769 protein histone H3, putative, expressed no original description
		hv_21422	0.49	AK375440	TTCCAGCGCCTGGTGAGGGAGATCGCGCAGGACTTTAAGACCCGCCTTAGGTTCCAGTCC	very weakly similar to (95.9) AT4G40030 | Symbols: | histone H3.2 | chr4:18555840-18556417 REVERSEvery weakly similar to (92.4) H33_VITVI Histone H3.3 - Vitis vinifera (Grape)very weakly similar to (94.4) loc_os06g04030 12006.m05134 protein histone H3, putative, expressed no original description
		hv_20519	0.468	MLOC_69336.2	GTAGCATCTCAAGACTCGTGGCTTCTTTTGTTTGAAAAGTAGCTGCATTTGTCAGCGAAA	weakly similar to ( 102) AT5G26940 | Symbols: | exonuclease family protein | chr5:9481429-9482647 FORWARDweakly similar to ( 150) loc_os04g53200 12004.m10211 protein DNA polymerase III, epsilon subunit, putative, expressed no original description
		hv_23023	0.447	MLOC_46083.1	ACGCCTGATTTCCTATGGGATGATAAGGTACATGGATATGTCGAGCCCTTTTGGGTTATA	highly similar to ( 651) AT1G20960 | Symbols: emb1507 | emb1507 (embryo defective 1507); ATP binding / ATP-dependent helicase/ helicase/ nucleic acid binding / nucleoside-triphosphatase/ nucleotide binding | chr1:7302591-7309914 REVERSEhighly similar to ( 748) loc_os02g01740 12002.m05524 protein U5 small nuclear ribonucleoprotein 200 kDa helicase, putative, expressed no original description
		hv_10280	0.366	MLOC_80892.1	TACTCCTAGTAAAACGCAACACCTAGGCAACACTTGACTGCAGACGCTACTACACAGATA	very weakly similar to (98.2) AT5G54640 | Symbols: HTA1, RAT5 | RAT5 (RESISTANT TO AGROBACTERIUM TRANSFORMATION 5); DNA binding | chr5:22196540-22197279 FORWARDweakly similar to ( 103) H2A7_WHEAT Protein H2A.7 (wcH2A-4) (wcH2A-10) - Triticum aestivum (Wheat)weakly similar to ( 101) loc_os07g36140 12007.m079709 protein histone H2A.3, putative, expressed no original description
		hv_08365	0.324	MLOC_71567.1	TTAATGAGACCGACTCTTCAGAAGAAGATGAAGTGGATGACAGATCGAATAATGCTTCTG	weakly similar to ( 131) AT5G04980 | Symbols: | endonuclease/exonuclease/phosphatase family protein | chr5:1468575-1470684 REVERSEmoderately similar to ( 293) loc_os05g41000 12005.m08276 protein type I inositol-1,4,5-trisphosphate 5-phosphatase CVP2, putative, expressed no original description
		hv_41079	-0.302	AK368249	TATTCGGTGTTTCAGCCGTCTGAAAATAAATTCGTTTCAGGCCGTTTTTTAGTCAAAAAA	moderately similar to ( 295) loc_os01g43080 12001.m10571 protein 3-5 exonuclease eri-1, putative, expressed no original description
		hv_01865	-0.335	AK371682	CCTGGGAGTTGATATATACTACGTACTATACAATTGAAGAGACAATTACTTATTTGGCCA	weakly similar to ( 154) AT5G54910 | Symbols: | DEAD/DEAH box helicase, putative | chr5:22298668-22301719 REVERSEmoderately similar to ( 372) loc_os07g33340 12007.m07595 protein ATP-dependent RNA helicase dbp4, putative, expressed no original description
		hv_39125	-0.346	AK249451.1	AGTTGTTGCCTGCTGTTCTCTGAATCCGATTCTGTTTTCCTGCTCTCTGAATCTCTTGTT	moderately similar to ( 249) AT5G10980 | Symbols: | histone H3 | chr5:3472591-3473349 REVERSEmoderately similar to ( 247) H33_VITVI Histone H3.3 - Vitis vinifera (Grape)moderately similar to ( 249) loc_os06g04030 12006.m05134 protein histone H3, putative, expressed no original description
		hv_26603	-0.347	AK375470	GACTGTCTTTGTATCTATCAGTATCTATTGTTTTGTCTGAATTGTCTCCAAATCATGTCC	weakly similar to ( 189) AT5G49010 | Symbols: SLD5 | SLD5 (SYNTHETIC LETHALITY WITH DPB11-1 5) | chr5:19866464-19867762 FORWARDmoderately similar to ( 287) loc_os05g05150 12005.m05042 protein SLD5, putative, expressed no original description
		hv_08368	-0.379		TCTAATTCGGACAGAGTTTCTGCAAATGATCCAATAATATGGGGTTGTCAAATGGCTAAA	weakly similar to ( 106) AT1G01370 | Symbols: HTR12, CENH3 | HTR12; DNA binding | chr1:143773-145400 FORWARDweakly similar to ( 102) H3_VOLCA Histone H3 - Volvox carteriweakly similar to ( 131) loc_os05g41080 12005.m08284 protein histone H3, putative, expressed no original description
		hv_17485	-0.446	MLOC_62224.1	CTTGCCCTCCCGTCTGAAAATCTCATATTCTGAGGTGTCTCTTATGTCCTTCTTTGGATG	weakly similar to ( 114) loc_os08g28980 12008.m06902 protein RNA exonuclease 4, putative, expressed no original description
		hv_36069	-0.898		AGTTGCAGTACAAGAGATGACCAAGAAAAAGAGTCATGTGAAGAAAGCTTCATCACAAGA	weakly similar to ( 104) loc_os01g03800 12001.m07017 protein transposon protein, putative, Mutator sub-class no original description
		hv_41302	-0.957	MLOC_70920.1	CTTGTTTGGACGGACAAATAGTGACGAGTTGTCGCTGTAAATCCTACGAGGAAATTCGCA	very weakly similar to (80.1) AT2G01900 | Symbols: | endonuclease/exonuclease/phosphatase family protein | chr2:406136-408933 FORWARDweakly similar to ( 123) loc_os03g13520 12003.m35117 protein type I inositol-1,4,5-trisphosphate 5-phosphatase CVP2, putative, expressed no original description
		hv_08890	-1.026	MLOC_53232.1	TTGTGTACATATGCTTCACTTACCTCTACCAGCTGCCATTCTCTGTGTAGCCCAAACAAG	weakly similar to ( 133) AT2G43900 | Symbols: | inositol or phosphatidylinositol phosphatase/ inositol-polyphosphate 5-phosphatase | chr2:18178801-18183823 REVERSEmoderately similar to ( 224) loc_os09g32440 12009.m21932 protein inositol or phosphatidylinositol phosphatase/ inositol-polyphosphate 5-phosphatase, putative, expressed no original description
		hv_09829	-1.096	MLOC_13301.1	CACGTGGAAAACTTTGTTGTATGGGAGAAATTATAACTGAAATAATGACATGTGTCAGCA	weakly similar to ( 107) loc_os12g23280 12012.m073820 protein GMFP5, putative, expressed no original description
		hv_19606	-1.137		TTGTTTATGCTCTCAAGAGACAAGGGAGAACTCTTTATGGTATTCGGGGGGTTTTCGCGA	very weakly similar to ( 100) AT5G59970 | Symbols: | histone H4 | chr5:24146352-24146663 REVERSEvery weakly similar to ( 100) H4_PEA Histone H4 - Pisum sativum (Garden pea)very weakly similar to (80.1) loc_os05g38760 12005.m08055 protein histone H4, putative no original description
		hv_03802	-1.44	AK365907	GTCAGGCTTATGTCTTCTTTAAGTTTCTTTTCTATTTACCGGGCAAGTATTTTTGTACAC	weakly similar to ( 198) AT2G01900 | Symbols: | endonuclease/exonuclease/phosphatase family protein | chr2:406136-408933 FORWARDmoderately similar to ( 325) loc_os09g23140 12009.m22080 protein type I inositol-1,4,5-trisphosphate 5-phosphatase CVP2, putative, expressed no original description
29	Protein
		hv_06721	2.924	MLOC_3643.1	ATTGTATTTCCTGTCAGTGGTACCGTTGATGAAAGTGAAATGACAGAATCGTTATTGCAA	weakly similar to ( 102) loc_os01g50400 12001.m11222 protein mitogen-activated protein kinase kinase kinase 1, putative, expressed no original description
		hv_24553	2.6	MLOC_56670.1	TGACTTCGGCTGCGCGAGGGCTGTGGACTCGTTGCTTCCGATGGGAGGCACGCCGGCGTT	weakly similar to ( 141) AT5G55090 | Symbols: MAPKKK15 | MAPKKK15; ATP binding / kinase/ protein kinase/ protein serine/threonine kinase | chr5:22356852-22358198 REVERSEmoderately similar to ( 214) loc_os01g50410 12001.m11223 protein mitogen-activated protein kinase kinase kinase 1, putative, expressed no original description
		hv_16762	1.946	AK362637	GTAGTGTACTAGTGTGCAACTACACCTCAAAATGTATAGAACATAAAGGGATGGTTGATA	very weakly similar to ( 100) loc_os08g09450 12008.m05079 protein ubiquitin-protein ligase, putative, expressed no original description
		hv_13024	1.934	AK357955	TAACATATGATATGTTCGGTGTCGCTTTGGCTCGCGGAAAACGATCAAGGCTTCCTATTC	weakly similar to ( 150) AT1G07430 | Symbols: | protein phosphatase 2C, putative / PP2C, putative | chr1:2281151-2282656 REVERSEmoderately similar to ( 238) loc_os03g16170 12003.m07054 protein protein phosphatase 2C, putative, expressed no original description
		hv_14214	1.817	MLOC_37693.2	GCTCGTGTGCATGGGAAGTTACTCTTATACTATCAATAAAAGTAAAATCAGTTTGCTTTG	weakly similar to ( 184) loc_os07g37400 12007.m07990 protein F-box domain containing protein, expressed no original description
		hv_17352	1.728	BM370983	AAGATAGGCATCGGCAGAAGTTCCCGAACTCGACGATACACGCCGACGTTTTGCTGCAGC	weakly similar to ( 179) AT2G05940 | Symbols: | protein kinase, putative | chr2:2287514-2289270 REVERSEvery weakly similar to ( 100) NORK_MEDTR Nodulation receptor kinase precursor (EC 2.7.11.1) (Does not make infections protein 2) (Symbiosis receptor-like kinase) (MtSYMRK) - Medicago truncatula (Barrel medic)moderately similar to ( 280) loc_os09g27010 12009.m05853 protein protein kinase APK1B, c…
		hv_24550	1.652	AK367143	CACCCTGTAATAGTAATAATCGTAATCGAATCGTTGCAATAGAAAAAGTTTCGTTTCCCA	very weakly similar to (99.0) loc_os01g50370 12001.m11219 protein mitogen-activated protein kinase kinase kinase 1, putative, expressed no original description
		hv_14967	1.633	MLOC_50398.2	GAAGAGGCCCAGCAAGTATTGGGGATAGATCGACATGATTACATCCCTGTAACTTATGCT	weakly similar to ( 135) AT2G29080 | Symbols: ftsh3 | ftsh3 (FtsH protease 3); ATP-dependent peptidase/ ATPase | chr2:12489911-12492999 REVERSEweakly similar to ( 184) loc_os01g62500 12001.m12372 protein OsFtsH3 - Oryza sativa FtsH protease, homologue of AtFtsH3/10, expressed no original description
		hv_13595	1.611	MLOC_54532.1	ATGCCCTTCATTTGCTCGTACTGTCTCATGTTTTCTCGGTACAATCGCTGAAGATCGTCT	weakly similar to ( 101) AT1G05690 | Symbols: BT3 | BT3 (BTB AND TAZ DOMAIN PROTEIN 3); protein binding / transcription regulator | chr1:1707809-1709132 FORWARDweakly similar to ( 184) loc_os01g66890 12001.m43320 protein protein binding protein, putative, expressed no original description
		hv_09830	1.394	MLOC_34549.1	GGCAGCTGCTGGACGGCGCCAGGGCGATGCACGACCTCGGGGTCCTGCACCGCGACCTCA	very weakly similar to (80.1) AT5G63370 | Symbols: | protein kinase family protein | chr5:25384954-25386390 REVERSEweakly similar to ( 157) loc_os12g23700 12012.m06205 protein PITSLRE serine/threonine-protein kinase CDC2L1, putative, expressed no original description
		hv_41399	1.251	MLOC_34549.1	GTTGTGGTTGCTTGAACTCTGTCCCGATTAGATAAAATGACCAATTTCAGAAATTAAGAA	weakly similar to ( 138) loc_os12g23700 12012.m06205 protein PITSLRE serine/threonine-protein kinase CDC2L1, putative, expressed no original description
		hv_17504	1.209	AK358726	CGAAAGGATGAGAAATTGGCCATTGGGGTTAAAATTATGTATAATTTAGATGCGGCAAAA	very weakly similar to (87.4) AT1G26800 | Symbols: | zinc finger (C3HC4-type RING finger) family protein | chr1:9285576-9286190 REVERSEweakly similar to ( 157) loc_os07g43740 12007.m08599 protein ubiquitin-protein ligase CIP8, putative, expressed no original description
		hv_40663	1.199	AK358288	CTCCATCCGTTTCAGTTTATAAGTCCTGCACGTGTATCTAGGTTGTTAATTTGATCAACT	moderately similar to ( 360) AT3G28510 | Symbols: | AAA-type ATPase family protein | chr3:10685656-10687248 FORWARDmoderately similar to ( 493) loc_os03g58790 12003.m10782 protein ATPase 3, putative, expressed no original description
		hv_24551	1.16	AK367143	TCACCGCATTCCAGAGCAACCACACATACACACACACGCAAGAATGGCGATCGCCGTGAG	weakly similar to ( 129) AT2G32510 | Symbols: MAPKKK17 | MAPKKK17; ATP binding / kinase/ protein kinase/ protein serine/threonine kinase | chr2:13798821-13799939 REVERSEmoderately similar to ( 253) loc_os01g50370 12001.m11219 protein mitogen-activated protein kinase kinase kinase 1, putative, expressed no original description
		hv_21878	1.159	AK367469	TCAAGGCAAGCAGAGGGGTTTCTTGGCGTTCATGTCGATGGCGCAAGTGTGCTGTGACTC	very weakly similar to (85.5) AT2G29380 | Symbols: | protein phosphatase 2C, putative / PP2C, putative | chr2:12608855-12610124 FORWARDweakly similar to ( 114) loc_os09g15670 12009.m04828 protein protein phosphatase 2C, putative, expressed no original description
		hv_18633	1.141	AK367207	TATGTGAGCCAGAAATCAGCATAACCGAGAGGTCGGAGGACGACGACTGCCTGATCCTCG	weakly similar to ( 158) AT3G11410 | Symbols: ATPP2CA, AHG3, PP2CA | PP2CA (ARABIDOPSIS THALIANA PROTEIN PHOSPHATASE 2CA); protein binding / protein serine/threonine phosphatase | chr3:3584181-3585649 REVERSEweakly similar to ( 163) loc_os04g08560 12004.m06143 protein protein phosphatase 2C containing protein, expressed no original description
		hv_38574	1.14	AK365475	TCCTCAGATGAAGGGGTGTGATAGCGGCACAACAGTGGTTGAGCGATGTAATAATTTTTT	highly similar to ( 505) AT3G17510 | Symbols: CIPK1, SnRK3.16 | CIPK1 (CBL-INTERACTING PROTEIN KINASE 1); kinase/ protein binding | chr3:5989309-5992627 REVERSEmoderately similar to ( 385) CIPK1_ORYSA CIPK-like protein 1 (EC 2.7.11.1) (OsCK1) - Oryza sativa (Rice)highly similar to ( 689) loc_os05g04550 12005.m04988 protein CBL-interacting serine/threonine-protein kinase 1, putative, expressed no …
		hv_12666	1.136	MLOC_13941.2	AACTCAAGAAGTTGGAAGAGGAAAAGGGAGTCGTCATCCGATTCATGATTGGGCATAGTC	weakly similar to ( 138) AT1G77810 | Symbols: | galactosyltransferase family protein | chr1:29260899-29263001 REVERSEmoderately similar to ( 216) loc_os09g27950 12009.m05946 protein avr9 elicitor response protein, putative, expressed no original description
		hv_08203	1.131	AK363593	TTGAACTGTGGCCCGAAAAATATCTGACCAAGGCATCTTTTCTTACGTGATTGCCATGCC	moderately similar to ( 252) AT3G05640 | Symbols: | protein phosphatase 2C, putative / PP2C, putative | chr3:1640610-1642227 REVERSEmoderately similar to ( 269) loc_os05g29030 12005.m07189 protein catalytic/ protein phosphatase type 2C, putative, expressed no original description
		hv_37022	1.127	AK363593	CATGCACGTGTAGTCGTGTAGGAGTACTATTCCTCCAACCACGTGTTCATCTACAAAAAA	very weakly similar to (90.9) AT3G05640 | Symbols: | protein phosphatase 2C, putative / PP2C, putative | chr3:1640610-1642227 REVERSEweakly similar to ( 111) loc_os05g29030 12005.m07189 protein catalytic/ protein phosphatase type 2C, putative, expressed no original description
		hv_23312	1.106	MLOC_8131.1	AGCTGTTGGACCGCATCGTACGTACGTACACGGAAGATATTTGAGATATGTTGATACGCA	weakly similar to ( 137) AT3G11410 | Symbols: ATPP2CA, AHG3, PP2CA | PP2CA (ARABIDOPSIS THALIANA PROTEIN PHOSPHATASE 2CA); protein binding / protein serine/threonine phosphatase | chr3:3584181-3585649 REVERSEweakly similar to ( 166) loc_os05g38290 12005.m08008 protein protein phosphatase 2C, putative, expressed no original description
		hv_14625	1.082	AK368377	TGAAGTTTGTCGAGAGTTAGCTCCAGATATTTACAAAATTTGAGCACAGTATAAGGACCG	weakly similar to ( 126) AT4G37200 | Symbols: HCF164 | HCF164; oxidoreductase, acting on sulfur group of donors, disulfide as acceptor | chr4:17509836-17511230 REVERSEweakly similar to ( 175) loc_os03g55820 12003.m10493 protein thiol disulfide interchange protein txlA, putative, expressed no original description
		hv_36869	1.075	AK361006	GGATCTCTATATCTTAGTCGACTGAGAATCAACCAATTCTCAGTTGATTTTACTGATTTG	moderately similar to ( 253) AT3G59320 | Symbols: | integral membrane protein, putative | chr3:21924705-21926840 REVERSEmoderately similar to ( 498) loc_os05g37200 12005.m083736 protein solute carrier family 35, member F1, putative, expressed no original description
		hv_08921	1.018	MLOC_55045.1	AAATCAGCAATGGTCACAACAGCCAATGTCCATGACGAGTATGGATTCGAGATGGTATCT	weakly similar to ( 193) AT1G32940 | Symbols: ATSBT3.5, SBT3.5 | SBT3.5; identical protein binding / serine-type endopeptidase | chr1:11937634-11940856 FORWARDmoderately similar to ( 325) loc_os09g36110 12009.m06561 protein subtilisin-like protease precursor, putative, expressed no original description
		hv_38573	1.006	MLOC_6100.3	CAACATCAAGATCTCTGATTTTGGTCTCTGTGCTTTGCCTCAACATCTCGGGAAAGATGG	moderately similar to ( 211) AT3G17510 | Symbols: CIPK1, SnRK3.16 | CIPK1 (CBL-INTERACTING PROTEIN KINASE 1); kinase/ protein binding | chr3:5989309-5992627 REVERSEweakly similar to ( 176) CIPK1_ORYSA CIPK-like protein 1 (EC 2.7.11.1) (OsCK1) - Oryza sativa (Rice)moderately similar to ( 271) loc_os05g04550 12005.m04988 protein CBL-interacting serine/threonine-protein kinase 1, putative, expressed…
		hv_37150	0.957	AK354860	ATATAAGGATTTTCCTTTGTTCTTACAGGGCAATAAGCACCAATGTCAGTGGTGAATTTA	moderately similar to ( 420) AT2G24280 | Symbols: | serine carboxypeptidase S28 family protein | chr2:10334622-10336927 FORWARDhighly similar to ( 521) loc_os06g43930 12006.m32127 protein lysosomal Pro-X carboxypeptidase precursor, putative, expressed no original description
		hv_36781	0.953	AK371186	ATTCTTGAGTAGTATTATTGTTGCATTCCAGTAGTAGTACTCTAGTACTCTCTTCGTTCT	moderately similar to ( 396) AT5G55560 | Symbols: | protein kinase family protein | chr5:22506477-22507757 REVERSEvery weakly similar to (94.4) M2K1_ORYSA Mitogen-activated protein kinase kinase 1 (EC 2.7.12.2) (MAP kinase kinase 1) (MAPKK1) (OsMEK1) - Oryza sativa (Rice)highly similar to ( 511) loc_os07g39520 12007.m08194 protein serine/threonine-protein kinase WNK2, putative, expressed no origi…
		hv_44385	0.953	AK356997	ACTGGTTCGTGCCTACAAAAGAGAAATACATCACCACCGAGCTTTTTTGGTTGCTCACAT	moderately similar to ( 275) AT2G35930 | Symbols: PUB23 | PUB23 (PLANT U-BOX 23); ubiquitin-protein ligase | chr2:15083101-15084336 REVERSEvery weakly similar to (92.0) SPL11_ORYSA Spotted leaf protein 11 (Spotted leaf11) (Cell death-related protein SPL11) - Oryza sativa (Rice)highly similar to ( 585) loc_os01g64570 12001.m12571 protein ubiquitin-protein ligase, putative, expressed no original de…
		hv_36761	0.94	AK367409	AAGATCTGCGACGAGTGTTCAAGAGAGAATATCTTGTGCACGGGGAGTTTTTTGTGTTGC	very weakly similar to ( 100) loc_os07g43290 12007.m08557 protein lipid binding protein, putative, expressed no original description
		hv_36467	0.897	AK364080	ACCGCAAAGGAAATATATATACAGAAGACGTATTGGATTGCGTACTTCACCGTTGCATAA	weakly similar to ( 191) AT5G45890 | Symbols: SAG12 | SAG12 (SENESCENCE-ASSOCIATED GENE 12); cysteine-type peptidase | chr5:18613300-18614759 FORWARDweakly similar to ( 178) CYSP2_HORVU Cysteine proteinase EP-B 2 precursor (EC 3.4.22.-) - Hordeum vulgare (Barley)moderately similar to ( 248) loc_os03g54130 12003.m10379 protein cysteine protease 1 precursor, putative, expressed no original descript…
		hv_17433	0.878	AK360704	TACAAGGTGGACGAGAACAACAAGATCTCGCGGTTGAGGAAGGAGTGCCCCAGCGAGACT	weakly similar to ( 166) AT2G47110 | Symbols: UBQ6 | UBQ6; protein binding | chr2:19344701-19345174 FORWARDweakly similar to ( 140) UBIQ_ACECL Ubiquitin - Acetabularia cliftonii (Green alga)weakly similar to ( 161) loc_os05g06770 12005.m05204 protein 40S ribosomal protein S27a, putative, expressed no original description
		hv_10023	0.875	MLOC_44802.1	TGTGGTTACCATGTCGTGTGCGTTTGAATTGAAACCCAAGATTTTCTTGGGTCGAAAAAA	moderately similar to ( 258) AT5G22030 | Symbols: UBP8 | UBP8 (UBIQUITIN-SPECIFIC PROTEASE 8); ubiquitin thiolesterase/ ubiquitin-specific protease | chr5:7290155-7296344 REVERSEmoderately similar to ( 333) loc_os12g42600 12012.m08039 protein ubiquitin carboxyl-terminal hydrolase family protein, expressed no original description
		hv_12147	0.87	AK359266	CAGAATACACATCCTGGTTCTTTCAACTATGTACACTTTACACAATTTGGACCCAAAAAA	weakly similar to ( 192) AT2G05940 | Symbols: | protein kinase, putative | chr2:2287514-2289270 REVERSEweakly similar to ( 103) NORK_PEA Nodulation receptor kinase precursor (EC 2.7.11.1) - Pisum sativum (Garden pea)moderately similar to ( 257) loc_os02g53750 12002.m10404 protein protein kinase APK1A, chloroplast precursor, putative, expressed no original description
		hv_13714	0.866	AK365292	ATTTTATTTGCATGTACTTCCGATAACGGCCCATATACGACATCATGCCTCCCTTGAGGG	moderately similar to ( 357) AT1G76140 | Symbols: | serine-type endopeptidase/ serine-type peptidase | chr1:28571187-28574852 FORWARDmoderately similar to ( 373) loc_os01g01830 12001.m06826 protein prolyl endopeptidase, putative, expressed no original description
		hv_36771	0.864	AK370769	AGCCTAGCTTAGGGCGTGCTGTGATTCTTTCACTTGCGAATTATCTCTTTACATAAAAAA	moderately similar to ( 315) AT4G35780 | Symbols: | protein kinase family protein | chr4:16946729-16950405 REVERSEvery weakly similar to (87.0) NORK_MEDTR Nodulation receptor kinase precursor (EC 2.7.11.1) (Does not make infections protein 2) (Symbiosis receptor-like kinase) (MtSYMRK) - Medicago truncatula (Barrel medic)moderately similar to ( 320) loc_os02g02780 12002.m05627 protein ATP binding …
		hv_38999	0.861	AK362128	TCGTTGGGTTTCAAGAATTGTACATGTATATGCTAGATGGATTTTCAACCTAGTGGGTTA	moderately similar to ( 319) AT1G72770 | Symbols: HAB1 | HAB1 (HOMOLOGY TO ABI1); catalytic/ protein serine/threonine phosphatase | chr1:27390998-27392413 FORWARDmoderately similar to ( 481) loc_os05g46040 12005.m27934 protein protein phosphatase 2C ABI2, putative, expressed no original description
		hv_43508	0.861	AK356997	CTTTTTTGGTTGCTCACATATTCTTTTGAGGGGATGATCCCATTTGTTTCATCATAGATA	moderately similar to ( 275) AT2G35930 | Symbols: PUB23 | PUB23 (PLANT U-BOX 23); ubiquitin-protein ligase | chr2:15083101-15084336 REVERSEvery weakly similar to (92.0) SPL11_ORYSA Spotted leaf protein 11 (Spotted leaf11) (Cell death-related protein SPL11) - Oryza sativa (Rice)highly similar to ( 585) loc_os01g64570 12001.m12571 protein ubiquitin-protein ligase, putative, expressed no original de…
		hv_05834	0.854	MLOC_34517.7	TGTTCTTTGGGTGAGACCCCTGTATTTTGCTTATCGTTGTCAAGATATTTACCAAGTGAA	very weakly similar to (94.0) AT4G31300 | Symbols: PBA1 | PBA1; endopeptidase/ peptidase/ threonine-type endopeptidase | chr4:15188927-15190935 FORWARDvery weakly similar to (94.0) PSB6_TOBAC Proteasome subunit beta type 6 precursor (EC 3.4.25.1) (Proteasome delta chain) (Tobacco cryptogein-induced protein 7) (tcI 7) - Nicotiana tabacum (Common tobacco)weakly similar to ( 106) loc_os06g04800 1200…
		hv_07040	0.839	MLOC_17519.2	AAAGAAGAGGTCTATGGCTTGCAGACTAGTCTGAAAGATGAAGCCCGAAAGAATGCTGAG	weakly similar to ( 129) loc_os03g06510 12003.m06169 protein viral A-type inclusion protein repeat containing protein, expressed no original description
		hv_03079	0.827	AK372880	GCCGTGTAGAAACCAGTATGAGACAAGTTTACATGCGAATATCGAAATCACTAGTTAAGG	moderately similar to ( 488) AT1G78290 | Symbols: | serine/threonine protein kinase, putative | chr1:29457457-29458909 REVERSEhighly similar to ( 635) AAIP_WHEAT Abscisic acid-inducible protein kinase (EC 2.7.11.1) (Fragment) - Triticum aestivum (Wheat)highly similar to ( 598) loc_os03g27280 12003.m08055 protein serine/threonine-protein kinase SAPK1, putative, expressed no original description
		hv_45013	0.823	AK368819	TCAACCCGTTGATTCCATGAATCTGGATGTGCAGACACAAAACATCGTAGTATCTTTTTT	moderately similar to ( 237) AT1G47710 | Symbols: | serpin, putative / serine protease inhibitor, putative | chr1:17558271-17560061 FORWARDmoderately similar to ( 271) PRTZ_HORVU Protein Z (Z4) (Major endosperm albumin) - Hordeum vulgare (Barley)moderately similar to ( 431) loc_os01g56010 12001.m11757 protein protein Z, putative, expressed no original description
		hv_13715	0.813	AK365292	CGATGGATCACATCCAACTTTGCTCTATGGTTATGGTGGATTCAACATAAGCATTACCCC	highly similar to ( 712) AT1G76140 | Symbols: | serine-type endopeptidase/ serine-type peptidase | chr1:28571187-28574852 FORWARDhighly similar to ( 900) loc_os01g01830 12001.m06826 protein prolyl endopeptidase, putative, expressed no original description
		hv_36717	0.812	MLOC_60208.1	AGAACTTCTTGACTGAAGCCATCCACCCTGTGTGTTAATAATTGGAGCCGTTTCCTCCAA	weakly similar to ( 166) AT2G28900 | Symbols: OEP16, ATOEP16-L, ATOEP16-1 | ATOEP16-1 (OUTER PLASTID ENVELOPE PROTEIN 16-1); P-P-bond-hydrolysis-driven protein transmembrane transporter/ protein transporter | chr2:12414423-12415459 REVERSEmoderately similar to ( 230) loc_os05g02060 12005.m04742 protein amino acid selective channel protein, putative, expressed no original description
		hv_37284	0.812	AK355479	TATATTGAAACCATTTCCAACTCTGTACTTTTCCCCGACTGCAAAGGCGACCAAGCAGGA	highly similar to ( 705) AT5G04710 | Symbols: | aspartyl aminopeptidase, putative | chr5:1357273-1360128 REVERSEweakly similar to ( 118) APEA_BORBU Probable M18-family aminopeptidase 1 (EC 3.4.11.-) - Borrelia burgdorferi (Lyme disease spirochete)highly similar to ( 852) loc_os01g73680 12001.m13395 protein aspartyl aminopeptidase, putative, expressed no original description
		hv_20365	0.81	MLOC_66241.1	GCCTAATTGGATAGCAACAAAAGAATTGTATATATTCCTAAGTTGTGACTTTGCTAGTGC	moderately similar to ( 219) AT5G47850 | Symbols: CCR4 | CCR4 (ARABIDOPSIS THALIANA CRINKLY4 RELATED 4); kinase | chr5:19378803-19381058 REVERSEweakly similar to ( 172) CRI4_MAIZE Putative receptor protein kinase CRINKLY4 precursor (EC 2.7.11.1) - Zea mays (Maize)moderately similar to ( 350) loc_os04g35890 12004.m08678 protein protein kinase, putative, expressed no original description
		hv_29668	0.809	AK372880	CCTTGCCGTGTAGAAACCAGTACGAGACAAGTTTACATGCGAATATCGAAATCACTAGTT	moderately similar to ( 488) AT1G78290 | Symbols: | serine/threonine protein kinase, putative | chr1:29457457-29458909 REVERSEhighly similar to ( 632) AAIP_WHEAT Abscisic acid-inducible protein kinase (EC 2.7.11.1) (Fragment) - Triticum aestivum (Wheat)highly similar to ( 596) loc_os03g27280 12003.m08055 protein serine/threonine-protein kinase SAPK1, putative, expressed no original description
		hv_20061	0.793	MLOC_57630.1	GGACCTGCTCTCTCAGATGTACCGCCAGGGCATGGAGATCGATGCAGTCCTACGACTCGA	weakly similar to ( 105) loc_os04g33030 12004.m08399 protein inhibitor of apoptosis-like protein, putative, expressed no original description
		hv_08916	0.789	MLOC_18557.2	GATAGTAGTGGCTTTGCAGTGTTGGTCACAAAAATGCTAAACATATAAAAAGTTACACCT	weakly similar to ( 105) loc_os09g30170 12009.m060007 protein F-box protein interaction domain containing protein, expressed no original description
		hv_45807	0.787	MLOC_55928.2	GTCACATGTCTGCAGTCTAAGTGAGAAGCTATTTTCGAGAGATTATTCTTTTTTGGTGGG	highly similar to ( 511) AT5G41730 | Symbols: | protein kinase family protein | chr5:16684914-16687145 REVERSEhighly similar to ( 982) loc_os01g43350 12001.m10598 protein ATP binding protein, putative, expressed no original description
		hv_04006	0.781	MLOC_36341.1	ATTGTAGTGACGATTTATAGCTGATATGATGTGGTCATGCAATGATGTCCTGCCATGCTT	weakly similar to ( 104) AT1G23440 | Symbols: | pyrrolidone-carboxylate peptidase family protein | chr1:8321940-8324019 FORWARDweakly similar to ( 156) loc_os09g23280 12009.m05485 protein pyrrolidone-carboxylate peptidase, putative, expressed no original description
		hv_21032	0.78	BQ765110	CAAGAAAAATTGTACTGTTGTCCTTTGTTTTCTGTGACAGACTTGAATGTTTTCAGCTGG	weakly similar to ( 102) loc_os04g28250 12004.m07942 protein cysteine proteinase inhibitor B, putative, expressed no original description
		hv_43046	0.779	AK249228.1	TGCTCCGCACTCCCTCTAGCTAAATTCTGCTGGAAACAATTTTCCAGGTTGCATTTAAAA	weakly similar to ( 169) AT1G64230 | Symbols: UBC28 | ubiquitin-conjugating enzyme, putative | chr1:23833792-23835220 FORWARDvery weakly similar to (81.6) UBC2_WHEAT Ubiquitin-conjugating enzyme E2-17 kDa (EC 6.3.2.19) (Ubiquitin-protein ligase) (Ubiquitin carrier protein) - Triticum aestivum (Wheat)weakly similar to ( 169) loc_os06g30970 12006.m07639 protein ubiquitin-conjugating enzyme E2-17 kD…
		hv_10670	0.779	MLOC_39399.1	AACTACTCCTAGCAAGTTCTTGGGCATGGAAGACGACGGCGACTGGATCACGGCGAGGTA	weakly similar to ( 167) loc_os09g06740 12009.m03943 protein protein binding protein, putative, expressed no original description
		hv_19106	0.777	MLOC_72162.1	TACGTCCGAAGCTCCGGTCAGATGATCATTCTGTTCATTCATTCCTTTTAGCCTCCTTCA	moderately similar to ( 222) AT1G66150 | Symbols: TMK1 | TMK1 (TRANSMEMBRANE KINASE 1); transmembrane receptor protein serine/threonine kinase | chr1:24631503-24634415 FORWARDmoderately similar to ( 283) loc_os03g50810 12003.m10067 protein receptor protein kinase TMK1 precursor, putative, expressed no original description
		hv_04988	0.776	AK360032	ATTGCATACTCGGTACACAAAATGATCATCACGGGAGAGAACTGAACATTGTTTAAAAAA	weakly similar to ( 128) loc_os06g13870 12006.m06102 protein immediate-early fungal elicitor protein CMPG1, putative, expressed no original description
		hv_14171	0.773	MLOC_38604.1	TTGTGCTTTGTTTTCTTTCTACGATGAGCTGTGCACGAGAGGTTTCAGTTTTCCCTTCGC	weakly similar to ( 134) AT1G79340 | Symbols: AtMC4 | AtMC4 (metacaspase 4); cysteine-type peptidase | chr1:29842849-29844368 FORWARDmoderately similar to ( 209) loc_os01g58580 12001.m12000 protein latex-abundant protein, putative, expressed no original description
		hv_05036	0.756	MLOC_73139.1	TTCTATTCAACAATCTCTATAGGATTTGTTCTTGAGCCTTGTCCAATACATAGCAGCATC	moderately similar to ( 496) AT4G31860 | Symbols: | protein phosphatase 2C, putative / PP2C, putative | chr4:15406685-15408589 REVERSEhighly similar to ( 557) loc_os09g38550 12009.m060065 protein protein phosphatase 2C isoform gamma, putative, expressed no original description
		hv_44962	0.754	AK368499	TTTGTGCTGAAGCTGTTGGATCAATTGTAAGACAAGAAGGCAAACAGTTCGTAGTATTGC	weakly similar to ( 112) AT3G12920 | Symbols: | protein binding / zinc ion binding | chr3:4122127-4123323 REVERSEmoderately similar to ( 205) loc_os03g46570 12003.m09676 protein ubiquitin-protein ligase/ zinc ion binding protein, putative, expressed no original description
		hv_00876	0.75	MLOC_82052.1	GATGTAATATATTATGGATCATTATGGCATTCCTTCTTCAATCAATCTACCTGCTGCCAA	moderately similar to ( 395) loc_os01g07370 12001.m42607 protein CENP-E like kinetochore protein, putative, expressed no original description
		hv_14122	0.749	AK370769	TCAAGGTTTGTAGATGAACCAAAGGCAGGAGGAGGGTGAATGCTTTGTTGCCTATTCAAC	highly similar to ( 534) AT4G35780 | Symbols: | protein kinase family protein | chr4:16946729-16950405 REVERSEvery weakly similar to (97.8) NORK_MEDTR Nodulation receptor kinase precursor (EC 2.7.11.1) (Does not make infections protein 2) (Symbiosis receptor-like kinase) (MtSYMRK) - Medicago truncatula (Barrel medic)highly similar to ( 767) loc_os09g37230 12009.m22182 protein ATP binding protein,…
		hv_10177	0.746	MLOC_3858.1	GTAGCCTCCAACAGCTTTCCTACTTATGATAATGAAAGAGTAGTTTAAAATGTTCATTGG	weakly similar to ( 130) AT4G26470 | Symbols: | calcium ion binding | chr4:13371377-13372197 FORWARDweakly similar to ( 162) loc_os02g10470 12002.m06345 protein calcium ion binding protein, putative, expressed no original description
		hv_06251	0.744	AK372245	CCATTCTTTTGCATTTTCCCAGATAGAAAATGCCATATCGCGGCCATCTTTTATCGAAAC	weakly similar to ( 105) loc_os01g49770 12001.m11162 protein protein binding protein, putative, expressed no original description
		hv_46115	0.74	MLOC_5338.1	GTACCGTACTGTTGTAATCTCTGTTATATACCTACCTGATGATGAGATGTCTCATTTTCT	highly similar to ( 588) AT1G79250 | Symbols: AGC1.7 | AGC1.7 (AGC KINASE 1.7); kinase | chr1:29810336-29812186 REVERSEhighly similar to ( 513) KPK1_PHAVU Protein kinase PVPK-1 (EC 2.7.11.1) - Phaseolus vulgaris (Kidney bean) (French bean)highly similar to ( 724) loc_os01g13270 12001.m150528 protein protein kinase G11A, putative, expressed no original description
		hv_13025	0.731	AK364919	AAACAATAAACGGACTCACATTCTTGGAGAAGATCACATTCGTATGGTGTGTGGGATCGC	weakly similar to ( 168) loc_os01g65510 12001.m12662 protein F-box protein interaction domain containing protein, expressed no original description
[truncated: 1,653 more rows]
